# Supplementary material for: Comparative analysis of the GATA transcription factors in seven Ipomoea species
Source: Front Plant Sci. 2025 Nov 19;16:1714791. doi: 10.3389/fpls.2025.1714791 (PMC12672914; doi:10.3389/fpls.2025.1714791)
Supplement: Supplementary file 1 [file Table1.xlsx]

## Sheet: Sheet1
Table S5. The 199 GATA genes in the seven Ipomoea species.
Sub-genome of sweetpotato	Sweetpotato (I. batatas)		I. trifida		I. triloba		I. nil		I. purpurea		I. cairica		I. aquatic		Number of syntenic gene sets
	Gene name	Phylogenetic group	Gene name	Phylogenetic group	Gene name	Phylogenetic group	Gene name	Phylogenetic group	Gene name	Phylogenetic group	Gene name	Phylogenetic group	Gene name	Phylogenetic group
A	IbGATA9	II	ItfGATA17	II	ItbGATA17	II	InGATA3	II	IpGATA3	II	IcGATA11	II	IaGATA22	I	17
	IbGATA11	II	ItfGATA18	II	ItbGATA18	II	InGATA5	II	IpGATA5	II	IcGATA9	II	IaGATA23	I
	IbGATA32	I	ItfGATA34	I	ItbGATA37	I	InGATA11	I	IpGATA10	I	IcGATA13	I	IaGATA20	I
	IbGATA43	II	ItfGATA46	II	ItbGATA52	II	InGATA14	II	IpGATA15	II	IcGATA20	II	IaGATA13	II
	IbGATA54	III	ItfGATA38	III	ItbGATA43	III	InGATA15	III	IpGATA16	III	IcGATA12	III	IaGATA17	III
	IbGATA55	III	ItfGATA38	III	ItbGATA43	III	InGATA15	III	IpGATA16	III	IcGATA12	III	IaGATA17	III
	IbGATA61	I	ItfGATA51	I	ItbGATA57	I	InGATA17	I	IpGATA17	I	IcGATA32	I	IaGATA6	I
	IbGATA66	I	ItfGATA30	I	ItbGATA35	I	InGATA19	I	IpGATA18	I	IcGATA27	I	IaGATA12	II
	IbGATA72	III	ItfGATA41	III	ItbGATA48	III	InGATA22	III	IpGATA20	III	IcGATA30	III	IaGATA27	II
	IbGATA84	I	ItfGATA26	I	ItbGATA30	I	InGATA24	I	IpGATA21	I	IcGATA21	I	IaGATA2	I
	IbGATA93	I	ItfGATA19	I	ItbGATA20	I	InGATA25	I	IpGATA23	I	IcGATA1	I	IaGATA7	III
	IbGATA94	I	ItfGATA20	I	ItbGATA21	I	InGATA26	I	IpGATA24	I	IcGATA2	I	IaGATA8	IV
	IbGATA96	II	ItfGATA23	II	ItbGATA25	II	InGATA29	II	IpGATA26	II	IcGATA5	II	IaGATA10	I
	IbGATA117	II	ItfGATA49	II	ItbGATA55	II	InGATA30	II	IpGATA27	II	IcGATA24	II	IaGATA29	I
	IbGATA122	III	ItfGATA6	III	ItbGATA10	III	InGATA38	III	IpGATA31	III	IcGATA6	III	IaGATA25	I
	IbGATA123	III	ItfGATA5	III	ItbGATA8	III	InGATA36	III	IpGATA30	III	IcGATA7	III	IaGATA26	I
	IbGATA133	IV	ItfGATA33	IV	ItbGATA36	IV	InGATA39	IV	IpGATA32	IV	IcGATA26	IV	IaGATA16	III
B	IbGATA12	II	ItfGATA17	II	ItbGATA17	II	InGATA3	II	IpGATA3	II	IcGATA11	II	IaGATA22	I	11
	IbGATA56	III	ItfGATA38	III	ItbGATA43	III	InGATA15	III	IpGATA16	III	IcGATA12	III	IaGATA17	III
	IbGATA62	I	ItfGATA51	I	ItbGATA57	I	InGATA17	I	IpGATA17	I	IcGATA32	I	IaGATA6	I
	IbGATA73	III	ItfGATA41	III	ItbGATA48	III	InGATA22	III	IpGATA20	III	IcGATA30	III	IaGATA27	II
	IbGATA85	I	ItfGATA26	I	ItbGATA30	I	InGATA24	I	IpGATA21	I	IcGATA21	I	IaGATA2	I
	IbGATA98	I	ItfGATA19	I	ItbGATA20	I	InGATA25	I	IpGATA23	I	IcGATA1	I	IaGATA7	III
	IbGATA99	I	ItfGATA19	I	ItbGATA20	I	InGATA25	I	IpGATA23	I	IcGATA1	I	IaGATA7	III
	IbGATA100	I	ItfGATA20	I	ItbGATA21	I	InGATA26	I	IpGATA24	I	IcGATA2	I	IaGATA8	IV
	IbGATA102	II	ItfGATA23	II	ItbGATA25	II	InGATA29	II	IpGATA26	II	IcGATA5	II	IaGATA10	I
	IbGATA119	II	ItfGATA49	II	ItbGATA55	II	InGATA30	II	IpGATA27	II	IcGATA24	II	IaGATA29	I
	IbGATA124	II	ItfGATA18	II	ItbGATA18	II	InGATA5	II	IpGATA5	II	IcGATA9	II	IaGATA23	I
C	IbGATA15	II	ItfGATA17	II	ItbGATA17	II	InGATA3	II	IpGATA3	II	IcGATA11	II	IaGATA22	I	16
	IbGATA18	II	ItfGATA18	II	ItbGATA18	II	InGATA5	II	IpGATA5	II	IcGATA9	II	IaGATA23	I
	IbGATA37	I	ItfGATA34	I	ItbGATA37	I	InGATA11	I	IpGATA10	I	IcGATA13	I	IaGATA20	I
	IbGATA45	II	ItfGATA45	II	ItbGATA51	II	InGATA13	II	IpGATA14	II	IcGATA19	II	IaGATA14	III
	IbGATA46	II	ItfGATA46	II	ItbGATA52	II	InGATA14	II	IpGATA15	II	IcGATA20	II	IaGATA13	II
	IbGATA63	I	ItfGATA51	I	ItbGATA57	I	InGATA17	I	IpGATA17	I	IcGATA32	I	IaGATA6	I
	IbGATA67	I	ItfGATA30	I	ItbGATA35	I	InGATA19	I	IpGATA18	I	IcGATA27	I	IaGATA12	II
	IbGATA74	III	ItfGATA41	III	ItbGATA48	III	InGATA22	III	IpGATA20	III	IcGATA30	III	IaGATA27	II
	IbGATA86	I	ItfGATA26	I	ItbGATA30	I	InGATA24	I	IpGATA21	I	IcGATA21	I	IaGATA2	I
	IbGATA104	I	ItfGATA19	I	ItbGATA20	I	InGATA25	I	IpGATA23	I	IcGATA1	I	IaGATA7	III
	IbGATA105	I	ItfGATA20	I	ItbGATA21	I	InGATA26	I	IpGATA24	I	IcGATA2	I	IaGATA8	IV
	IbGATA107	II	ItfGATA23	II	ItbGATA25	II	InGATA29	II	IpGATA26	II	IcGATA5	II	IaGATA10	I
	IbGATA120	II	ItfGATA49	II	ItbGATA55	II	InGATA30	II	IpGATA27	II	IcGATA24	II	IaGATA29	I
	IbGATA125	III	ItfGATA5	III	ItbGATA8	III	InGATA36	III	IpGATA30	III	IcGATA7	III	IaGATA26	I
	IbGATA126	III	ItfGATA6	III	ItbGATA10	III	InGATA38	III	IpGATA31	III	IcGATA6	III	IaGATA25	I
	IbGATA134	IV	ItfGATA33	IV	ItbGATA36	IV	InGATA39	IV	IpGATA32	IV	IcGATA26	IV	IaGATA16	III
D	IbGATA21	II	ItfGATA18	II	ItbGATA18	II	InGATA5	II	IpGATA5	II	IcGATA9	II	IaGATA23	I	14
	IbGATA28	I	ItfGATA10	I	ItbGATA13	I	InGATA9	I	IpGATA8	I	IcGATA17	I	IaGATA4	I
	IbGATA39	I	ItfGATA34	I	ItbGATA37	I	InGATA11	I	IpGATA10	I	IcGATA13	I	IaGATA20	I
	IbGATA48	II	ItfGATA45	II	ItbGATA51	II	InGATA13	II	IpGATA14	II	IcGATA19	II	IaGATA14	III
	IbGATA57	III	ItfGATA38	III	ItbGATA43	III	InGATA15	III	IpGATA16	III	IcGATA12	III	IaGATA17	III
	IbGATA64	I	ItfGATA51	I	ItbGATA57	I	InGATA17	I	IpGATA17	I	IcGATA32	I	IaGATA6	I
	IbGATA68	I	ItfGATA30	I	ItbGATA35	I	InGATA19	I	IpGATA18	I	IcGATA27	I	IaGATA12	II
	IbGATA76	III	ItfGATA41	III	ItbGATA48	III	InGATA22	III	IpGATA20	III	IcGATA30	III	IaGATA27	II
	IbGATA89	I	ItfGATA26	I	ItbGATA30	I	InGATA24	I	IpGATA21	I	IcGATA21	I	IaGATA2	I
	IbGATA108	I	ItfGATA20	I	ItbGATA21	I	InGATA26	I	IpGATA24	I	IcGATA2	I	IaGATA8	IV
	IbGATA110	II	ItfGATA23	II	ItbGATA25	II	InGATA29	II	IpGATA26	II	IcGATA5	II	IaGATA10	I
	IbGATA121	II	ItfGATA49	II	ItbGATA55	II	InGATA30	II	IpGATA27	II	IcGATA24	II	IaGATA29	I
	IbGATA127	III	ItfGATA5	III	ItbGATA8	III	InGATA36	III	IpGATA30	III	IcGATA7	III	IaGATA26	I
	IbGATA128	III	ItfGATA6	III	ItbGATA10	III	InGATA38	III	IpGATA31	III	IcGATA6	III	IaGATA25	I
E	IbGATA29	I	ItfGATA10	I	ItbGATA13	I	InGATA9	I	IpGATA8	I	IcGATA17	I	IaGATA4	I	10
	IbGATA30	I	ItfGATA9	I	ItbGATA12	I	InGATA10	I	IpGATA9	I	IcGATA16	I	IaGATA3	I
	IbGATA42	I	ItfGATA34	I	ItbGATA37	I	InGATA11	I	IpGATA10	I	IcGATA13	I	IaGATA20	I
	IbGATA50	II	ItfGATA45	II	ItbGATA51	II	InGATA13	II	IpGATA14	II	IcGATA19	II	IaGATA14	III
	IbGATA65	I	ItfGATA51	I	ItbGATA57	I	InGATA17	I	IpGATA17	I	IcGATA32	I	IaGATA6	I
	IbGATA69	I	ItfGATA30	I	ItbGATA35	I	InGATA19	I	IpGATA18	I	IcGATA27	I	IaGATA12	II
	IbGATA78	III	ItfGATA41	III	ItbGATA48	III	InGATA22	III	IpGATA20	III	IcGATA30	III	IaGATA27	II
	IbGATA90	I	ItfGATA26	I	ItbGATA30	I	InGATA24	I	IpGATA21	I	IcGATA21	I	IaGATA2	I
	IbGATA112	I	ItfGATA20	I	ItbGATA21	I	InGATA26	I	IpGATA24	I	IcGATA2	I	IaGATA8	IV
	IbGATA114	II	ItfGATA23	II	ItbGATA25	II	InGATA29	II	IpGATA26	II	IcGATA5	II	IaGATA10	I
F	IbGATA22	II	ItfGATA17	II	ItbGATA17	II	InGATA3	II	IpGATA3	II	IcGATA11	II	IaGATA22	I	11
	IbGATA31	I	ItfGATA9	I	ItbGATA12	I	InGATA10	I	IpGATA9	I	IcGATA16	I	IaGATA3	I
	IbGATA52	II	ItfGATA45	II	ItbGATA51	II	InGATA13	II	IpGATA14	II	IcGATA19	II	IaGATA14	III
	IbGATA53	II	ItfGATA46	II	ItbGATA52	II	InGATA14	II	IpGATA15	II	IcGATA20	II	IaGATA13	II
	IbGATA59	III	ItfGATA38	III	ItbGATA43	III	InGATA15	III	IpGATA16	III	IcGATA12	III	IaGATA17	III
	IbGATA70	I	ItfGATA30	I	ItbGATA35	I	InGATA19	I	IpGATA18	I	IcGATA27	I	IaGATA12	II
	IbGATA92	I	ItfGATA26	I	ItbGATA30	I	InGATA24	I	IpGATA21	I	IcGATA21	I	IaGATA2	I
	IbGATA115	II	ItfGATA23	II	ItbGATA25	II	InGATA29	II	IpGATA26	II	IcGATA5	II	IaGATA10	I
	IbGATA129	III	ItfGATA1	III	ItbGATA1	III	InGATA34	III	IpGATA29	III	IcGATA8	III	IaGATA24	II
	IbGATA131	III	ItfGATA6	III	ItbGATA10	III	InGATA38	III	IpGATA31	III	IcGATA6	III	IaGATA25	I
	IbGATA132	III	ItfGATA5	III	ItbGATA8	III	InGATA36	III	IpGATA30	III	IcGATA7	III	IaGATA26	I
