# Supplementary material for: Comparative analysis of the GATA transcription factors in seven Ipomoea species
Source: Front Plant Sci. 2025 Nov 19;16:1714791. doi: 10.3389/fpls.2025.1714791 (PMC12672914; doi:10.3389/fpls.2025.1714791)
Supplement: Supplementary file 2 [file Table2.xlsx]

## Sheet: Sheet1
Table S6. Ka and Ks of duplicated GATA genes within or between the seven Ipomoea species.
NO.	Gene_1	Gene_2	Ka	Ks	Ka/Ks	Pattern	Within/Between	Species
1	IbGATA34	IbGATA35	0.00815669	0.0376423	0.216689	Segmental duplication	Within	Ipomoea batatas
2	IbGATA96	IbGATA107	0.00591427	0.029272	0.202045	Segmental duplication	Within	Ipomoea batatas
3	IbGATA97	IbGATA103	0.00180424	0.0292863	0.061607	Segmental duplication	Within	Ipomoea batatas
4	IbGATA111	IbGATA103	0.00593548	0.0399928	0.148414	Segmental duplication	Within	Ipomoea batatas
5	IcGATA12	IcGATA8	0.464551	2.26688	0.204929	Segmental duplication	Within	Ipomoea cairica
6	InGATA17	InGATA18	0	0	NaN	Tandem duplication	Within	Ipomoea nil
7	InGATA31	InGATA32	0	0	NaN	Tandem duplication	Within	Ipomoea nil
8	InGATA34	InGATA35	0	0.00389611	0	Tandem duplication	Within	Ipomoea nil
9	InGATA36	InGATA37	0	0	NaN	Tandem duplication	Within	Ipomoea nil
10	ItbGATA2	ItbGATA3	0	0	NaN	Tandem duplication	Within	Ipomoea triloba
11	ItbGATA7	ItbGATA6	0	0.00434155	0	Tandem duplication	Within	Ipomoea triloba
12	ItbGATA4	ItbGATA5	0.0500301	0.0584297	0.856245	Tandem duplication	Within	Ipomoea triloba
13	ItbGATA10	ItbGATA9	0.00387548	0.00745348	0.519956	Tandem duplication	Within	Ipomoea triloba
14	ItbGATA9	ItbGATA11	0.00350059	0.00372672	0.939323	Tandem duplication	Within	Ipomoea triloba
15	ItbGATA21	ItbGATA22	0	0	NaN	Tandem duplication	Within	Ipomoea triloba
16	ItbGATA23	ItbGATA24	0	0	NaN	Tandem duplication	Within	Ipomoea triloba
17	ItbGATA26	ItbGATA27	0	0	NaN	Tandem duplication	Within	Ipomoea triloba
18	ItbGATA27	ItbGATA28	0	0	NaN	Tandem duplication	Within	Ipomoea triloba
19	ItbGATA34	ItbGATA33	0	0	NaN	Tandem duplication	Within	Ipomoea triloba
20	ItbGATA33	ItbGATA35	0	0	NaN	Tandem duplication	Within	Ipomoea triloba
21	ItbGATA43	ItbGATA44	0.0176804	0.0184696	0.95727	Tandem duplication	Within	Ipomoea triloba
22	ItbGATA47	ItbGATA45	0	0	NaN	Tandem duplication	Within	Ipomoea triloba
23	ItbGATA45	ItbGATA46	0.00456424	0.00647021	0.705424	Tandem duplication	Within	Ipomoea triloba
24	ItbGATA48	ItbGATA49	0	0	NaN	Tandem duplication	Within	Ipomoea triloba
25	ItbGATA54	ItbGATA53	0	0	NaN	Tandem duplication	Within	Ipomoea triloba
26	ItbGATA55	ItbGATA56	0	0	NaN	Tandem duplication	Within	Ipomoea triloba
27	ItbGATA57	ItbGATA58	0	0	NaN	Tandem duplication	Within	Ipomoea triloba
28	ItbGATA58	ItbGATA59	0	0	NaN	Tandem duplication	Within	Ipomoea triloba
29	ItbGATA59	ItbGATA60	0	0	NaN	Tandem duplication	Within	Ipomoea triloba
30	ItbGATA60	ItbGATA61	0	0	NaN	Tandem duplication	Within	Ipomoea triloba
31	ItfGATA1	ItfGATA2	0	0.00317629	0	Tandem duplication	Within	Ipomoea trifida
32	ItfGATA3	ItfGATA4	0	0.00383387	0	Tandem duplication	Within	Ipomoea trifida
33	ItfGATA6	ItfGATA7	0.00155682	0	NaN	Tandem duplication	Within	Ipomoea trifida
34	ItfGATA7	ItfGATA8	0.00581517	0.0104697	0.555428	Tandem duplication	Within	Ipomoea trifida
35	ItfGATA20	ItfGATA21	0.00459219	0.00453859	1.01181	Tandem duplication	Within	Ipomoea trifida
36	ItfGATA26	ItfGATA27	0	0	NaN	Tandem duplication	Within	Ipomoea trifida
37	ItfGATA31	ItfGATA32	0	0	NaN	Tandem duplication	Within	Ipomoea trifida
38	ItfGATA30	ItfGATA31	0	0	NaN	Tandem duplication	Within	Ipomoea trifida
39	ItfGATA38	ItfGATA39	0.011729	0.0185266	0.63309	Tandem duplication	Within	Ipomoea trifida
40	ItfGATA41	ItfGATA42	0	0	NaN	Tandem duplication	Within	Ipomoea trifida
41	ItfGATA43	ItfGATA44	0	0	NaN	Tandem duplication	Within	Ipomoea trifida
42	ItfGATA47	ItfGATA48	0	0	NaN	Tandem duplication	Within	Ipomoea trifida
43	ItfGATA49	ItfGATA50	0	0	NaN	Tandem duplication	Within	Ipomoea trifida
44	ItfGATA51	ItfGATA52	0	0	NaN	Tandem duplication	Within	Ipomoea trifida
45	ItfGATA52	ItfGATA53	0	0	NaN	Tandem duplication	Within	Ipomoea trifida
46	IbGATA80	ItfGATA46	0.0204791	0.080076	0.255746	Syntenic gene	Between	Ipomoea batatas_Ipomoea trifida
47	IbGATA80	ItfGATA18	0.349008	0.751392	0.464481	Syntenic gene	Between	Ipomoea batatas_Ipomoea trifida
48	IbGATA81	ItfGATA54	0.0137473	0.0564829	0.243388	Syntenic gene	Between	Ipomoea batatas_Ipomoea trifida
49	IbGATA81	ItfGATA28	0.235753	0.967001	0.243798	Syntenic gene	Between	Ipomoea batatas_Ipomoea trifida
50	IbGATA82	ItfGATA54	0.00135639	0.0457983	0.0296167	Syntenic gene	Between	Ipomoea batatas_Ipomoea trifida
51	IbGATA82	ItfGATA28	0.231607	0.993748	0.233064	Syntenic gene	Between	Ipomoea batatas_Ipomoea trifida
52	IbGATA83	ItfGATA54	0.00740366	0.0363585	0.203629	Syntenic gene	Between	Ipomoea batatas_Ipomoea trifida
53	IbGATA83	ItfGATA28	0.232499	1.01906	0.228151	Syntenic gene	Between	Ipomoea batatas_Ipomoea trifida
54	IbGATA84	ItfGATA43	0.237032	0.975772	0.242917	Syntenic gene	Between	Ipomoea batatas_Ipomoea trifida
55	IbGATA84	ItfGATA26	0.00435626	0.0332333	0.131081	Syntenic gene	Between	Ipomoea batatas_Ipomoea trifida
56	IbGATA85	ItfGATA43	0.217807	0.874838	0.248969	Syntenic gene	Between	Ipomoea batatas_Ipomoea trifida
57	IbGATA85	ItfGATA26	0.00608699	0.0360513	0.168842	Syntenic gene	Between	Ipomoea batatas_Ipomoea trifida
58	IbGATA87	ItfGATA45	0.190923	1.16027	0.164551	Syntenic gene	Between	Ipomoea batatas_Ipomoea trifida
59	IbGATA86	ItfGATA43	0.230951	1.03565	0.223001	Syntenic gene	Between	Ipomoea batatas_Ipomoea trifida
60	IbGATA87	ItfGATA25	0.0259977	0.102989	0.252431	Syntenic gene	Between	Ipomoea batatas_Ipomoea trifida
61	IbGATA86	ItfGATA26	0.00381438	0.0285943	0.133396	Syntenic gene	Between	Ipomoea batatas_Ipomoea trifida
62	IbGATA89	ItfGATA43	0.217807	0.874838	0.248969	Syntenic gene	Between	Ipomoea batatas_Ipomoea trifida
63	IbGATA89	ItfGATA26	0.00608699	0.0360513	0.168842	Syntenic gene	Between	Ipomoea batatas_Ipomoea trifida
64	IbGATA90	ItfGATA43	0.236965	0.970237	0.244234	Syntenic gene	Between	Ipomoea batatas_Ipomoea trifida
65	IbGATA90	ItfGATA26	0.00924307	0.0417935	0.22116	Syntenic gene	Between	Ipomoea batatas_Ipomoea trifida
66	IbGATA92	ItfGATA43	0.220007	0.917484	0.239794	Syntenic gene	Between	Ipomoea batatas_Ipomoea trifida
67	IbGATA92	ItfGATA26	0.00347022	0.0276274	0.125608	Syntenic gene	Between	Ipomoea batatas_Ipomoea trifida
68	IbGATA97	ItfGATA51	0.322238	1.01266	0.318208	Syntenic gene	Between	Ipomoea batatas_Ipomoea trifida
69	IbGATA97	ItfGATA24	0.00905808	0.0116056	0.780489	Syntenic gene	Between	Ipomoea batatas_Ipomoea trifida
70	IbGATA93	ItfGATA19	0	0.0698856	0	Syntenic gene	Between	Ipomoea batatas_Ipomoea trifida
71	IbGATA94	ItfGATA20	0.00314137	0.0383996	0.0818072	Syntenic gene	Between	Ipomoea batatas_Ipomoea trifida
72	IbGATA96	ItfGATA23	0.0378473	0.073023	0.518293	Syntenic gene	Between	Ipomoea batatas_Ipomoea trifida
73	IbGATA95	ItfGATA22	0.00807907	0.0457459	0.176608	Syntenic gene	Between	Ipomoea batatas_Ipomoea trifida
74	IbGATA97	ItfGATA31	0.282033	1.30255	0.216523	Syntenic gene	Between	Ipomoea batatas_Ipomoea trifida
75	IbGATA99	ItfGATA19	0	0.0167917	0	Syntenic gene	Between	Ipomoea batatas_Ipomoea trifida
76	IbGATA100	ItfGATA20	0.447161	0.774685	0.577216	Syntenic gene	Between	Ipomoea batatas_Ipomoea trifida
77	IbGATA103	ItfGATA24	0.008701	0.034194	0.25446	Syntenic gene	Between	Ipomoea batatas_Ipomoea trifida
78	IbGATA98	ItfGATA19	0	0	NaN	Syntenic gene	Between	Ipomoea batatas_Ipomoea trifida
79	IbGATA102	ItfGATA23	0.00964385	0.0448313	0.215114	Syntenic gene	Between	Ipomoea batatas_Ipomoea trifida
80	IbGATA101	ItfGATA22	0.00261154	0.0529242	0.0493448	Syntenic gene	Between	Ipomoea batatas_Ipomoea trifida
81	IbGATA101	ItfGATA23	0.407406	1.72414	0.236295	Syntenic gene	Between	Ipomoea batatas_Ipomoea trifida
82	IbGATA103	ItfGATA30	0.251077	1.10313	0.227604	Syntenic gene	Between	Ipomoea batatas_Ipomoea trifida
83	IbGATA105	ItfGATA20	0.00717023	0.0509455	0.140743	Syntenic gene	Between	Ipomoea batatas_Ipomoea trifida
84	IbGATA104	ItfGATA19	0	0.00556589	0	Syntenic gene	Between	Ipomoea batatas_Ipomoea trifida
85	IbGATA107	ItfGATA23	0.0342358	0.0607508	0.563545	Syntenic gene	Between	Ipomoea batatas_Ipomoea trifida
86	IbGATA106	ItfGATA22	0.00807907	0.0179649	0.449714	Syntenic gene	Between	Ipomoea batatas_Ipomoea trifida
87	IbGATA106	ItfGATA23	0.38438	1.64258	0.23401	Syntenic gene	Between	Ipomoea batatas_Ipomoea trifida
88	IbGATA110	ItfGATA23	0.0230218	0.0556325	0.413819	Syntenic gene	Between	Ipomoea batatas_Ipomoea trifida
89	IbGATA108	ItfGATA20	0.0190069	0.0920509	0.206482	Syntenic gene	Between	Ipomoea batatas_Ipomoea trifida
90	IbGATA111	ItfGATA24	0.0119109	0.0247956	0.480363	Syntenic gene	Between	Ipomoea batatas_Ipomoea trifida
91	IbGATA109	ItfGATA22	0.00265018	0.0451944	0.0586396	Syntenic gene	Between	Ipomoea batatas_Ipomoea trifida
92	IbGATA111	ItfGATA30	0.253813	1.05681	0.240168	Syntenic gene	Between	Ipomoea batatas_Ipomoea trifida
93	IbGATA114	ItfGATA23	0.196691	0.507383	0.387658	Syntenic gene	Between	Ipomoea batatas_Ipomoea trifida
94	IbGATA112	ItfGATA20	0.00156883	0.0555038	0.0282653	Syntenic gene	Between	Ipomoea batatas_Ipomoea trifida
95	IbGATA113	ItfGATA22	0.00265252	0.0267091	0.0993117	Syntenic gene	Between	Ipomoea batatas_Ipomoea trifida
96	IbGATA115	ItfGATA23	0.0172466	0.0269571	0.639782	Syntenic gene	Between	Ipomoea batatas_Ipomoea trifida
97	IbGATA116	ItfGATA24	0.00905808	0.03537	0.256095	Syntenic gene	Between	Ipomoea batatas_Ipomoea trifida
98	IbGATA116	ItfGATA31	0.282033	1.26704	0.222591	Syntenic gene	Between	Ipomoea batatas_Ipomoea trifida
99	IbGATA117	ItfGATA49	0.00534048	0.179252	0.0297931	Syntenic gene	Between	Ipomoea batatas_Ipomoea trifida
100	IbGATA119	ItfGATA49	0.0222341	0.139504	0.15938	Syntenic gene	Between	Ipomoea batatas_Ipomoea trifida
101	IbGATA118	ItfGATA47	0.0111734	0.0216037	0.517199	Syntenic gene	Between	Ipomoea batatas_Ipomoea trifida
102	IbGATA120	ItfGATA49	0.0133545	0.107086	0.124708	Syntenic gene	Between	Ipomoea batatas_Ipomoea trifida
103	IbGATA121	ItfGATA49	0.0166905	0.194951	0.0856138	Syntenic gene	Between	Ipomoea batatas_Ipomoea trifida
104	IbGATA122	ItfGATA6	0.00749538	0.020149	0.371998	Syntenic gene	Between	Ipomoea batatas_Ipomoea trifida
105	IbGATA123	ItfGATA5	0.00787926	0.0251596	0.313171	Syntenic gene	Between	Ipomoea batatas_Ipomoea trifida
106	IbGATA123	ItfGATA35	0.480082	1.43918	0.33358	Syntenic gene	Between	Ipomoea batatas_Ipomoea trifida
107	IbGATA124	ItfGATA46	0.244541	1.04119	0.234867	Syntenic gene	Between	Ipomoea batatas_Ipomoea trifida
108	IbGATA124	ItfGATA18	0.010682	0.045962	0.23241	Syntenic gene	Between	Ipomoea batatas_Ipomoea trifida
109	IbGATA125	ItfGATA5	0	0.0201186	0	Syntenic gene	Between	Ipomoea batatas_Ipomoea trifida
110	IbGATA126	ItfGATA6	0.003736	0.0325696	0.114708	Syntenic gene	Between	Ipomoea batatas_Ipomoea trifida
111	IbGATA125	ItfGATA35	0.468777	1.30843	0.358273	Syntenic gene	Between	Ipomoea batatas_Ipomoea trifida
112	IbGATA127	ItfGATA5	0.004717	0.0200681	0.23505	Syntenic gene	Between	Ipomoea batatas_Ipomoea trifida
113	IbGATA128	ItfGATA6	0.00373949	0.00398275	0.938922	Syntenic gene	Between	Ipomoea batatas_Ipomoea trifida
114	IbGATA127	ItfGATA35	0.446469	1.56765	0.284802	Syntenic gene	Between	Ipomoea batatas_Ipomoea trifida
115	IbGATA129	ItfGATA1	0.0162561	0.0481288	0.337762	Syntenic gene	Between	Ipomoea batatas_Ipomoea trifida
116	IbGATA132	ItfGATA5	0	0.0201186	0	Syntenic gene	Between	Ipomoea batatas_Ipomoea trifida
117	IbGATA132	ItfGATA35	0.468777	1.30843	0.358273	Syntenic gene	Between	Ipomoea batatas_Ipomoea trifida
118	IbGATA133	ItfGATA47	0.15156	0.609552	0.248642	Syntenic gene	Between	Ipomoea batatas_Ipomoea trifida
119	IbGATA133	ItfGATA33	0.0133733	0.0830665	0.160995	Syntenic gene	Between	Ipomoea batatas_Ipomoea trifida
120	IbGATA134	ItfGATA47	0.162427	0.580998	0.279565	Syntenic gene	Between	Ipomoea batatas_Ipomoea trifida
121	IbGATA134	ItfGATA33	0.0202366	0.0937143	0.21594	Syntenic gene	Between	Ipomoea batatas_Ipomoea trifida
122	IbGATA134	ItfGATA36	0.202507	0.679654	0.297956	Syntenic gene	Between	Ipomoea batatas_Ipomoea trifida
123	IbGATA2	ItfGATA9	0.214406	1.13328	0.18919	Syntenic gene	Between	Ipomoea batatas_Ipomoea trifida
124	IbGATA3	ItfGATA10	0.00382491	0.0585883	0.0652845	Syntenic gene	Between	Ipomoea batatas_Ipomoea trifida
125	IbGATA2	ItfGATA29	0.00823336	0.0339809	0.242294	Syntenic gene	Between	Ipomoea batatas_Ipomoea trifida
126	IbGATA1	ItfGATA28	0.00343103	0.0426728	0.0804032	Syntenic gene	Between	Ipomoea batatas_Ipomoea trifida
127	IbGATA5	ItfGATA9	0.214808	0.864821	0.248385	Syntenic gene	Between	Ipomoea batatas_Ipomoea trifida
128	IbGATA5	ItfGATA29	0.00602111	0.0570075	0.10562	Syntenic gene	Between	Ipomoea batatas_Ipomoea trifida
129	IbGATA4	ItfGATA28	0.00733502	0.0106763	0.687035	Syntenic gene	Between	Ipomoea batatas_Ipomoea trifida
130	IbGATA7	ItfGATA9	0.267815	1.14443	0.234015	Syntenic gene	Between	Ipomoea batatas_Ipomoea trifida
131	IbGATA7	ItfGATA29	0.0464004	0.134136	0.34592	Syntenic gene	Between	Ipomoea batatas_Ipomoea trifida
132	IbGATA6	ItfGATA28	0.00484508	0.0403187	0.120169	Syntenic gene	Between	Ipomoea batatas_Ipomoea trifida
133	IbGATA8	ItfGATA9	0.265078	1.20157	0.220609	Syntenic gene	Between	Ipomoea batatas_Ipomoea trifida
134	IbGATA8	ItfGATA29	0.0485312	0.126537	0.383534	Syntenic gene	Between	Ipomoea batatas_Ipomoea trifida
135	IbGATA11	ItfGATA46	0.330396	0.942442	0.350574	Syntenic gene	Between	Ipomoea batatas_Ipomoea trifida
136	IbGATA9	ItfGATA45	0.326805	1.50366	0.217339	Syntenic gene	Between	Ipomoea batatas_Ipomoea trifida
137	IbGATA11	ItfGATA18	0.0260468	0.0432226	0.602618	Syntenic gene	Between	Ipomoea batatas_Ipomoea trifida
138	IbGATA12	ItfGATA45	0.207641	1.00338	0.206941	Syntenic gene	Between	Ipomoea batatas_Ipomoea trifida
139	IbGATA12	ItfGATA25	0.300085	0.935685	0.320712	Syntenic gene	Between	Ipomoea batatas_Ipomoea trifida
140	IbGATA18	ItfGATA46	0.312313	1.25984	0.247899	Syntenic gene	Between	Ipomoea batatas_Ipomoea trifida
141	IbGATA15	ItfGATA45	0.19354	0.793171	0.244008	Syntenic gene	Between	Ipomoea batatas_Ipomoea trifida
142	IbGATA18	ItfGATA18	0.0233193	0.145716	0.160033	Syntenic gene	Between	Ipomoea batatas_Ipomoea trifida
143	IbGATA15	ItfGATA25	0.237351	1.19246	0.199043	Syntenic gene	Between	Ipomoea batatas_Ipomoea trifida
144	IbGATA21	ItfGATA46	0.36064	1.06393	0.33897	Syntenic gene	Between	Ipomoea batatas_Ipomoea trifida
145	IbGATA21	ItfGATA18	0.0249192	0.0485464	0.513308	Syntenic gene	Between	Ipomoea batatas_Ipomoea trifida
146	IbGATA22	ItfGATA45	0.19354	0.793171	0.244008	Syntenic gene	Between	Ipomoea batatas_Ipomoea trifida
147	IbGATA22	ItfGATA25	0.237351	1.19246	0.199043	Syntenic gene	Between	Ipomoea batatas_Ipomoea trifida
148	IbGATA25	ItfGATA12	0.233628	0.472654	0.49429	Syntenic gene	Between	Ipomoea batatas_Ipomoea trifida
149	IbGATA28	ItfGATA40	0.185924	1.12757	0.164889	Syntenic gene	Between	Ipomoea batatas_Ipomoea trifida
150	IbGATA28	ItfGATA10	0.00426946	0.060233	0.0708824	Syntenic gene	Between	Ipomoea batatas_Ipomoea trifida
151	IbGATA27	ItfGATA12	0.279695	0.358117	0.781015	Syntenic gene	Between	Ipomoea batatas_Ipomoea trifida
152	IbGATA29	ItfGATA40	0.172236	0.969931	0.177576	Syntenic gene	Between	Ipomoea batatas_Ipomoea trifida
153	IbGATA29	ItfGATA10	0.00767025	0.0823684	0.0931213	Syntenic gene	Between	Ipomoea batatas_Ipomoea trifida
154	IbGATA30	ItfGATA9	0.00777713	0.0648352	0.119952	Syntenic gene	Between	Ipomoea batatas_Ipomoea trifida
155	IbGATA30	ItfGATA29	0.218029	1.03276	0.211114	Syntenic gene	Between	Ipomoea batatas_Ipomoea trifida
156	IbGATA31	ItfGATA9	0.00514858	0.0509931	0.100966	Syntenic gene	Between	Ipomoea batatas_Ipomoea trifida
157	IbGATA31	ItfGATA29	0.217322	0.963599	0.225531	Syntenic gene	Between	Ipomoea batatas_Ipomoea trifida
158	IbGATA33	ItfGATA38	0.141199	0.735433	0.191994	Syntenic gene	Between	Ipomoea batatas_Ipomoea trifida
159	IbGATA35	ItfGATA47	0.172037	0.654468	0.262866	Syntenic gene	Between	Ipomoea batatas_Ipomoea trifida
160	IbGATA34	ItfGATA47	0.131079	0.731057	0.179301	Syntenic gene	Between	Ipomoea batatas_Ipomoea trifida
161	IbGATA33	ItfGATA35	0.00135532	0.0129593	0.104583	Syntenic gene	Between	Ipomoea batatas_Ipomoea trifida
162	IbGATA35	ItfGATA36	0.042746	0.111778	0.382418	Syntenic gene	Between	Ipomoea batatas_Ipomoea trifida
163	IbGATA32	ItfGATA34	0.00394176	0.0258739	0.152345	Syntenic gene	Between	Ipomoea batatas_Ipomoea trifida
164	IbGATA36	ItfGATA38	0.149969	0.769004	0.195018	Syntenic gene	Between	Ipomoea batatas_Ipomoea trifida
165	IbGATA36	ItfGATA35	0.00273629	0.0219877	0.124447	Syntenic gene	Between	Ipomoea batatas_Ipomoea trifida
166	IbGATA37	ItfGATA34	0.00394262	0.0391251	0.10077	Syntenic gene	Between	Ipomoea batatas_Ipomoea trifida
167	IbGATA38	ItfGATA36	0.00790591	0.0300748	0.262875	Syntenic gene	Between	Ipomoea batatas_Ipomoea trifida
168	IbGATA41	ItfGATA47	0.132021	0.724929	0.182116	Syntenic gene	Between	Ipomoea batatas_Ipomoea trifida
169	IbGATA39	ItfGATA26	0.475714	1.85236	0.256815	Syntenic gene	Between	Ipomoea batatas_Ipomoea trifida
170	IbGATA40	ItfGATA28	0.00481012	0.0439394	0.109472	Syntenic gene	Between	Ipomoea batatas_Ipomoea trifida
171	IbGATA41	ItfGATA36	0.0108426	0.0247049	0.438883	Syntenic gene	Between	Ipomoea batatas_Ipomoea trifida
172	IbGATA39	ItfGATA34	0.00431087	0.0230699	0.186862	Syntenic gene	Between	Ipomoea batatas_Ipomoea trifida
173	IbGATA42	ItfGATA34	0.00131262	0.0127935	0.102601	Syntenic gene	Between	Ipomoea batatas_Ipomoea trifida
174	IbGATA43	ItfGATA46	0.0227391	0.0908754	0.250223	Syntenic gene	Between	Ipomoea batatas_Ipomoea trifida
175	IbGATA43	ItfGATA18	0.383464	1.0063	0.381062	Syntenic gene	Between	Ipomoea batatas_Ipomoea trifida
176	IbGATA44	ItfGATA43	0.00268517	0.036469	0.0736287	Syntenic gene	Between	Ipomoea batatas_Ipomoea trifida
177	IbGATA45	ItfGATA45	0.0245277	0.118943	0.206214	Syntenic gene	Between	Ipomoea batatas_Ipomoea trifida
178	IbGATA46	ItfGATA46	0.0193181	0.0840038	0.229967	Syntenic gene	Between	Ipomoea batatas_Ipomoea trifida
179	IbGATA46	ItfGATA18	0.342642	0.963514	0.355618	Syntenic gene	Between	Ipomoea batatas_Ipomoea trifida
180	IbGATA44	ItfGATA26	0.239196	0.951726	0.251328	Syntenic gene	Between	Ipomoea batatas_Ipomoea trifida
181	IbGATA47	ItfGATA43	0.0113823	0.0444941	0.255817	Syntenic gene	Between	Ipomoea batatas_Ipomoea trifida
182	IbGATA48	ItfGATA45	0.0206975	0.0943651	0.219334	Syntenic gene	Between	Ipomoea batatas_Ipomoea trifida
183	IbGATA47	ItfGATA26	0.226733	0.989243	0.229199	Syntenic gene	Between	Ipomoea batatas_Ipomoea trifida
184	IbGATA48	ItfGATA25	0.221394	1.09676	0.201862	Syntenic gene	Between	Ipomoea batatas_Ipomoea trifida
185	IbGATA50	ItfGATA45	0.0227855	0.0884677	0.257557	Syntenic gene	Between	Ipomoea batatas_Ipomoea trifida
186	IbGATA49	ItfGATA43	0.00653243	0.0461684	0.141491	Syntenic gene	Between	Ipomoea batatas_Ipomoea trifida
187	IbGATA50	ItfGATA25	0.163516	1.25464	0.130329	Syntenic gene	Between	Ipomoea batatas_Ipomoea trifida
188	IbGATA49	ItfGATA26	0.247165	0.96251	0.256792	Syntenic gene	Between	Ipomoea batatas_Ipomoea trifida
189	IbGATA51	ItfGATA43	0.00488601	0.0494413	0.0988245	Syntenic gene	Between	Ipomoea batatas_Ipomoea trifida
190	IbGATA52	ItfGATA45	0.0150193	0.100569	0.149343	Syntenic gene	Between	Ipomoea batatas_Ipomoea trifida
191	IbGATA53	ItfGATA46	0.0162584	0.0650815	0.249815	Syntenic gene	Between	Ipomoea batatas_Ipomoea trifida
192	IbGATA53	ItfGATA18	0.344112	0.979055	0.351473	Syntenic gene	Between	Ipomoea batatas_Ipomoea trifida
193	IbGATA52	ItfGATA25	0.185326	0.924626	0.200433	Syntenic gene	Between	Ipomoea batatas_Ipomoea trifida
194	IbGATA55	ItfGATA38	0.0034384	0.0381901	0.0900339	Syntenic gene	Between	Ipomoea batatas_Ipomoea trifida
195	IbGATA54	ItfGATA38	0.011729	0.0327282	0.358376	Syntenic gene	Between	Ipomoea batatas_Ipomoea trifida
196	IbGATA54	ItfGATA35	0.133391	0.718688	0.185603	Syntenic gene	Between	Ipomoea batatas_Ipomoea trifida
197	IbGATA55	ItfGATA35	0.1202	0.603418	0.199199	Syntenic gene	Between	Ipomoea batatas_Ipomoea trifida
198	IbGATA56	ItfGATA38	0.00270331	0.0216935	0.124614	Syntenic gene	Between	Ipomoea batatas_Ipomoea trifida
199	IbGATA56	ItfGATA35	0.140721	0.673251	0.209018	Syntenic gene	Between	Ipomoea batatas_Ipomoea trifida
200	IbGATA57	ItfGATA38	0.00175747	0.0684886	0.0256608	Syntenic gene	Between	Ipomoea batatas_Ipomoea trifida
201	IbGATA57	ItfGATA35	0.120353	0.693549	0.173532	Syntenic gene	Between	Ipomoea batatas_Ipomoea trifida
202	IbGATA59	ItfGATA38	0.00134983	0.0350685	0.0384913	Syntenic gene	Between	Ipomoea batatas_Ipomoea trifida
203	IbGATA59	ItfGATA35	0.137665	0.679879	0.202485	Syntenic gene	Between	Ipomoea batatas_Ipomoea trifida
204	IbGATA61	ItfGATA51	0.00425835	0.0394828	0.107853	Syntenic gene	Between	Ipomoea batatas_Ipomoea trifida
205	IbGATA61	ItfGATA31	0.223212	0.987167	0.226114	Syntenic gene	Between	Ipomoea batatas_Ipomoea trifida
206	IbGATA63	ItfGATA51	0.00425835	0.0394828	0.107853	Syntenic gene	Between	Ipomoea batatas_Ipomoea trifida
207	IbGATA63	ItfGATA31	0.223212	0.987167	0.226114	Syntenic gene	Between	Ipomoea batatas_Ipomoea trifida
208	IbGATA64	ItfGATA51	0.00212615	0.0462702	0.0459508	Syntenic gene	Between	Ipomoea batatas_Ipomoea trifida
209	IbGATA64	ItfGATA31	0.232836	0.965496	0.241157	Syntenic gene	Between	Ipomoea batatas_Ipomoea trifida
210	IbGATA65	ItfGATA51	0.00937094	0.0387461	0.241855	Syntenic gene	Between	Ipomoea batatas_Ipomoea trifida
211	IbGATA65	ItfGATA31	0.284249	1.20514	0.235865	Syntenic gene	Between	Ipomoea batatas_Ipomoea trifida
212	IbGATA66	ItfGATA52	0.269589	1.15795	0.232816	Syntenic gene	Between	Ipomoea batatas_Ipomoea trifida
213	IbGATA66	ItfGATA24	0.282873	0.999237	0.283089	Syntenic gene	Between	Ipomoea batatas_Ipomoea trifida
214	IbGATA66	ItfGATA30	0.0106713	0.034071	0.313207	Syntenic gene	Between	Ipomoea batatas_Ipomoea trifida
215	IbGATA67	ItfGATA52	0.251349	1.02546	0.245107	Syntenic gene	Between	Ipomoea batatas_Ipomoea trifida
216	IbGATA67	ItfGATA24	0.241914	1.00278	0.241243	Syntenic gene	Between	Ipomoea batatas_Ipomoea trifida
217	IbGATA67	ItfGATA30	0.00786377	0.0351529	0.223702	Syntenic gene	Between	Ipomoea batatas_Ipomoea trifida
218	IbGATA68	ItfGATA52	0.271068	1.19362	0.227098	Syntenic gene	Between	Ipomoea batatas_Ipomoea trifida
219	IbGATA68	ItfGATA24	0.292053	1.06987	0.27298	Syntenic gene	Between	Ipomoea batatas_Ipomoea trifida
220	IbGATA68	ItfGATA30	0.00928583	0.0391794	0.237008	Syntenic gene	Between	Ipomoea batatas_Ipomoea trifida
221	IbGATA69	ItfGATA52	0.276055	1.1626	0.237445	Syntenic gene	Between	Ipomoea batatas_Ipomoea trifida
222	IbGATA69	ItfGATA24	0.269743	1.18108	0.228388	Syntenic gene	Between	Ipomoea batatas_Ipomoea trifida
223	IbGATA69	ItfGATA30	0.0086146	0.0509062	0.169225	Syntenic gene	Between	Ipomoea batatas_Ipomoea trifida
224	IbGATA70	ItfGATA51	0.275284	1.19291	0.230767	Syntenic gene	Between	Ipomoea batatas_Ipomoea trifida
225	IbGATA70	ItfGATA24	0.302343	1.16833	0.258783	Syntenic gene	Between	Ipomoea batatas_Ipomoea trifida
226	IbGATA70	ItfGATA30	0.0121402	0.0483667	0.251004	Syntenic gene	Between	Ipomoea batatas_Ipomoea trifida
227	IbGATA71	ItfGATA40	0.00580554	0.0798094	0.0727426	Syntenic gene	Between	Ipomoea batatas_Ipomoea trifida
228	IbGATA72	ItfGATA41	0.00283487	0.0289658	0.0978697	Syntenic gene	Between	Ipomoea batatas_Ipomoea trifida
229	IbGATA71	ItfGATA10	0.189004	1.06976	0.176679	Syntenic gene	Between	Ipomoea batatas_Ipomoea trifida
230	IbGATA73	ItfGATA41	0.00141576	0.0540332	0.0262017	Syntenic gene	Between	Ipomoea batatas_Ipomoea trifida
231	IbGATA74	ItfGATA41	0.00283487	0.0388751	0.0729226	Syntenic gene	Between	Ipomoea batatas_Ipomoea trifida
232	IbGATA75	ItfGATA40	0.012223	0.0702541	0.173983	Syntenic gene	Between	Ipomoea batatas_Ipomoea trifida
233	IbGATA76	ItfGATA41	0.00425583	0.0438971	0.0969502	Syntenic gene	Between	Ipomoea batatas_Ipomoea trifida
234	IbGATA78	ItfGATA41	0.037592	0.0832898	0.45134	Syntenic gene	Between	Ipomoea batatas_Ipomoea trifida
235	IbGATA79	ItfGATA41	0.00283286	0.0541218	0.0523424	Syntenic gene	Between	Ipomoea batatas_Ipomoea trifida
236	IbGATA80	ItbGATA52	0.0228241	0.025607	0.891322	Syntenic gene	Between	Ipomoea batatas_Ipomoea triloba
237	IbGATA80	ItbGATA18	0.28484	0.887723	0.320865	Syntenic gene	Between	Ipomoea batatas_Ipomoea triloba
238	IbGATA81	ItbGATA62	0.0230242	0.0460485	0.499998	Syntenic gene	Between	Ipomoea batatas_Ipomoea triloba
239	IbGATA81	ItbGATA31	0.226223	0.94993	0.238147	Syntenic gene	Between	Ipomoea batatas_Ipomoea triloba
240	IbGATA82	ItbGATA62	0.00407011	0.0604276	0.0673551	Syntenic gene	Between	Ipomoea batatas_Ipomoea triloba
241	IbGATA82	ItbGATA31	0.219919	0.972924	0.226039	Syntenic gene	Between	Ipomoea batatas_Ipomoea triloba
242	IbGATA84	ItbGATA50	0.245776	1.01963	0.241043	Syntenic gene	Between	Ipomoea batatas_Ipomoea triloba
243	IbGATA84	ItbGATA30	0.00293327	0.0334717	0.0876344	Syntenic gene	Between	Ipomoea batatas_Ipomoea triloba
244	IbGATA85	ItbGATA50	0.244067	0.920493	0.265148	Syntenic gene	Between	Ipomoea batatas_Ipomoea triloba
245	IbGATA85	ItbGATA30	0.00788858	0.0342917	0.230044	Syntenic gene	Between	Ipomoea batatas_Ipomoea triloba
246	IbGATA87	ItbGATA51	0.171779	1.13274	0.15165	Syntenic gene	Between	Ipomoea batatas_Ipomoea triloba
247	IbGATA86	ItbGATA50	0.239259	1.16918	0.204638	Syntenic gene	Between	Ipomoea batatas_Ipomoea triloba
248	IbGATA87	ItbGATA29	0.0348997	0.120784	0.288942	Syntenic gene	Between	Ipomoea batatas_Ipomoea triloba
249	IbGATA86	ItbGATA30	0.00384945	0.0288101	0.133615	Syntenic gene	Between	Ipomoea batatas_Ipomoea triloba
250	IbGATA89	ItbGATA50	0.244067	0.920493	0.265148	Syntenic gene	Between	Ipomoea batatas_Ipomoea triloba
251	IbGATA89	ItbGATA30	0.00788858	0.0342917	0.230044	Syntenic gene	Between	Ipomoea batatas_Ipomoea triloba
252	IbGATA90	ItbGATA50	0.244989	1.02528	0.238947	Syntenic gene	Between	Ipomoea batatas_Ipomoea triloba
253	IbGATA90	ItbGATA30	0.012019	0.0335017	0.358756	Syntenic gene	Between	Ipomoea batatas_Ipomoea triloba
254	IbGATA92	ItbGATA50	0.245747	0.960217	0.255928	Syntenic gene	Between	Ipomoea batatas_Ipomoea triloba
255	IbGATA92	ItbGATA30	0.00788858	0.0443844	0.177733	Syntenic gene	Between	Ipomoea batatas_Ipomoea triloba
256	IbGATA97	ItbGATA57	0.332642	1.06788	0.311498	Syntenic gene	Between	Ipomoea batatas_Ipomoea triloba
257	IbGATA97	ItbGATA26	0.00905261	0.0538079	0.168239	Syntenic gene	Between	Ipomoea batatas_Ipomoea triloba
258	IbGATA93	ItbGATA20	0	0.0517447	0	Syntenic gene	Between	Ipomoea batatas_Ipomoea triloba
259	IbGATA96	ItbGATA25	0.0446568	0.179695	0.248514	Syntenic gene	Between	Ipomoea batatas_Ipomoea triloba
260	IbGATA94	ItbGATA21	0.00315209	0.0442525	0.0712298	Syntenic gene	Between	Ipomoea batatas_Ipomoea triloba
261	IbGATA95	ItbGATA23	0.00808452	0.0842662	0.0959401	Syntenic gene	Between	Ipomoea batatas_Ipomoea triloba
262	IbGATA99	ItbGATA20	0	0.0698856	0	Syntenic gene	Between	Ipomoea batatas_Ipomoea triloba
263	IbGATA103	ItbGATA26	0.0086968	0.0597083	0.145655	Syntenic gene	Between	Ipomoea batatas_Ipomoea triloba
264	IbGATA98	ItbGATA20	0	0.0638066	0	Syntenic gene	Between	Ipomoea batatas_Ipomoea triloba
265	IbGATA100	ItbGATA21	0.443952	0.840583	0.528147	Syntenic gene	Between	Ipomoea batatas_Ipomoea triloba
266	IbGATA102	ItbGATA25	0	0.131156	0	Syntenic gene	Between	Ipomoea batatas_Ipomoea triloba
267	IbGATA101	ItbGATA23	0.00526549	0.0624432	0.0843245	Syntenic gene	Between	Ipomoea batatas_Ipomoea triloba
268	IbGATA103	ItbGATA33	0.302327	1.15674	0.261362	Syntenic gene	Between	Ipomoea batatas_Ipomoea triloba
269	IbGATA105	ItbGATA21	0.0129624	0.0604979	0.214262	Syntenic gene	Between	Ipomoea batatas_Ipomoea triloba
270	IbGATA104	ItbGATA20	0	0.0700217	0	Syntenic gene	Between	Ipomoea batatas_Ipomoea triloba
271	IbGATA107	ItbGATA25	0.0410514	0.164805	0.24909	Syntenic gene	Between	Ipomoea batatas_Ipomoea triloba
272	IbGATA106	ItbGATA23	0.00808452	0.0551128	0.14669	Syntenic gene	Between	Ipomoea batatas_Ipomoea triloba
273	IbGATA109	ItbGATA23	0.00265194	0.0832262	0.0318642	Syntenic gene	Between	Ipomoea batatas_Ipomoea triloba
274	IbGATA110	ItbGATA25	0.0130474	0.142016	0.0918726	Syntenic gene	Between	Ipomoea batatas_Ipomoea triloba
275	IbGATA108	ItbGATA21	0.0249656	0.123431	0.202264	Syntenic gene	Between	Ipomoea batatas_Ipomoea triloba
276	IbGATA111	ItbGATA26	0.008911	0.0505241	0.176371	Syntenic gene	Between	Ipomoea batatas_Ipomoea triloba
277	IbGATA111	ItbGATA33	0.283685	1.10984	0.255609	Syntenic gene	Between	Ipomoea batatas_Ipomoea triloba
278	IbGATA112	ItbGATA21	0.0047325	0.061573	0.0768599	Syntenic gene	Between	Ipomoea batatas_Ipomoea triloba
279	IbGATA114	ItbGATA25	0.241495	0.537485	0.449306	Syntenic gene	Between	Ipomoea batatas_Ipomoea triloba
280	IbGATA113	ItbGATA23	0.00265428	0.0637229	0.0416535	Syntenic gene	Between	Ipomoea batatas_Ipomoea triloba
281	IbGATA115	ItbGATA25	0.00777814	0.108658	0.0715838	Syntenic gene	Between	Ipomoea batatas_Ipomoea triloba
282	IbGATA116	ItbGATA26	0.00905261	0.0663082	0.136523	Syntenic gene	Between	Ipomoea batatas_Ipomoea triloba
283	IbGATA117	ItbGATA55	0.0107216	0.108052	0.099227	Syntenic gene	Between	Ipomoea batatas_Ipomoea triloba
284	IbGATA119	ItbGATA55	0.0280603	0.151097	0.18571	Syntenic gene	Between	Ipomoea batatas_Ipomoea triloba
285	IbGATA118	ItbGATA53	0.0111823	0.0381207	0.29334	Syntenic gene	Between	Ipomoea batatas_Ipomoea triloba
286	IbGATA120	ItbGATA55	0.0188689	0.107971	0.17476	Syntenic gene	Between	Ipomoea batatas_Ipomoea triloba
287	IbGATA121	ItbGATA55	0.0223428	0.120723	0.185075	Syntenic gene	Between	Ipomoea batatas_Ipomoea triloba
288	IbGATA122	ItbGATA10	0.00748758	0.0452192	0.165584	Syntenic gene	Between	Ipomoea batatas_Ipomoea triloba
289	IbGATA123	ItbGATA8	0.00928206	0.0453348	0.204745	Syntenic gene	Between	Ipomoea batatas_Ipomoea triloba
290	IbGATA123	ItbGATA38	0.476035	1.4877	0.319981	Syntenic gene	Between	Ipomoea batatas_Ipomoea triloba
291	IbGATA124	ItbGATA52	0.238656	0.914659	0.260923	Syntenic gene	Between	Ipomoea batatas_Ipomoea triloba
292	IbGATA124	ItbGATA18	0.0193386	0.0619307	0.312262	Syntenic gene	Between	Ipomoea batatas_Ipomoea triloba
293	IbGATA125	ItbGATA8	0.00462251	0.0402781	0.114765	Syntenic gene	Between	Ipomoea batatas_Ipomoea triloba
294	IbGATA126	ItbGATA10	0.00373212	0.041078	0.0908545	Syntenic gene	Between	Ipomoea batatas_Ipomoea triloba
295	IbGATA127	ItbGATA8	0.00772605	0.040177	0.192301	Syntenic gene	Between	Ipomoea batatas_Ipomoea triloba
296	IbGATA128	ItbGATA10	0.00373561	0.0367545	0.101637	Syntenic gene	Between	Ipomoea batatas_Ipomoea triloba
297	IbGATA127	ItbGATA38	0.393678	1.541	0.255468	Syntenic gene	Between	Ipomoea batatas_Ipomoea triloba
298	IbGATA129	ItbGATA1	0.0186653	0.0607414	0.307291	Syntenic gene	Between	Ipomoea batatas_Ipomoea triloba
299	IbGATA132	ItbGATA8	0.00462251	0.0402781	0.114765	Syntenic gene	Between	Ipomoea batatas_Ipomoea triloba
300	IbGATA132	ItbGATA38	0.416701	1.35334	0.307907	Syntenic gene	Between	Ipomoea batatas_Ipomoea triloba
301	IbGATA133	ItbGATA36	0.0178858	0.102651	0.174239	Syntenic gene	Between	Ipomoea batatas_Ipomoea triloba
302	IbGATA134	ItbGATA36	0.0181477	0.113921	0.159301	Syntenic gene	Between	Ipomoea batatas_Ipomoea triloba
303	IbGATA134	ItbGATA40	0.200833	0.676251	0.29698	Syntenic gene	Between	Ipomoea batatas_Ipomoea triloba
304	IbGATA2	ItbGATA12	0.21211	1.1285	0.187958	Syntenic gene	Between	Ipomoea batatas_Ipomoea triloba
305	IbGATA3	ItbGATA13	0.0140985	0.101187	0.139331	Syntenic gene	Between	Ipomoea batatas_Ipomoea triloba
306	IbGATA2	ItbGATA32	0.00616864	0.0339424	0.181738	Syntenic gene	Between	Ipomoea batatas_Ipomoea triloba
307	IbGATA1	ItbGATA31	0.00515097	0.0364629	0.141266	Syntenic gene	Between	Ipomoea batatas_Ipomoea triloba
308	IbGATA5	ItbGATA12	0.208079	0.85655	0.242927	Syntenic gene	Between	Ipomoea batatas_Ipomoea triloba
309	IbGATA5	ItbGATA32	0.00484703	0.0617116	0.0785433	Syntenic gene	Between	Ipomoea batatas_Ipomoea triloba
310	IbGATA4	ItbGATA31	0.00944399	0.0178793	0.528209	Syntenic gene	Between	Ipomoea batatas_Ipomoea triloba
311	IbGATA7	ItbGATA12	0.263835	1.16096	0.227255	Syntenic gene	Between	Ipomoea batatas_Ipomoea triloba
312	IbGATA7	ItbGATA32	0.0442687	0.111906	0.395587	Syntenic gene	Between	Ipomoea batatas_Ipomoea triloba
313	IbGATA6	ItbGATA31	0.0134082	0.0485508	0.276168	Syntenic gene	Between	Ipomoea batatas_Ipomoea triloba
314	IbGATA8	ItbGATA12	0.260973	1.22228	0.213514	Syntenic gene	Between	Ipomoea batatas_Ipomoea triloba
315	IbGATA8	ItbGATA32	0.0506427	0.134214	0.377329	Syntenic gene	Between	Ipomoea batatas_Ipomoea triloba
316	IbGATA11	ItbGATA52	0.333433	0.94629	0.352358	Syntenic gene	Between	Ipomoea batatas_Ipomoea triloba
317	IbGATA9	ItbGATA51	0.331928	1.10948	0.299174	Syntenic gene	Between	Ipomoea batatas_Ipomoea triloba
318	IbGATA11	ItbGATA18	0.0352423	0.0787767	0.44737	Syntenic gene	Between	Ipomoea batatas_Ipomoea triloba
319	IbGATA9	ItbGATA17	0.140039	0.274864	0.509483	Syntenic gene	Between	Ipomoea batatas_Ipomoea triloba
320	IbGATA12	ItbGATA51	0.193566	0.862377	0.224457	Syntenic gene	Between	Ipomoea batatas_Ipomoea triloba
321	IbGATA12	ItbGATA17	0.00940083	0.0404957	0.232144	Syntenic gene	Between	Ipomoea batatas_Ipomoea triloba
322	IbGATA12	ItbGATA29	0.315202	0.884133	0.35651	Syntenic gene	Between	Ipomoea batatas_Ipomoea triloba
323	IbGATA18	ItbGATA52	0.30437	1.15094	0.264453	Syntenic gene	Between	Ipomoea batatas_Ipomoea triloba
324	IbGATA15	ItbGATA51	0.190513	0.652144	0.292133	Syntenic gene	Between	Ipomoea batatas_Ipomoea triloba
325	IbGATA17	ItbGATA19	0.0291636	0.0474258	0.614931	Syntenic gene	Between	Ipomoea batatas_Ipomoea triloba
326	IbGATA18	ItbGATA18	0.0211841	0.136466	0.155234	Syntenic gene	Between	Ipomoea batatas_Ipomoea triloba
327	IbGATA15	ItbGATA17	0.0119763	0.0553611	0.216331	Syntenic gene	Between	Ipomoea batatas_Ipomoea triloba
328	IbGATA21	ItbGATA52	0.320439	0.957063	0.334814	Syntenic gene	Between	Ipomoea batatas_Ipomoea triloba
329	IbGATA20	ItbGATA19	0.0414702	0.0774999	0.5351	Syntenic gene	Between	Ipomoea batatas_Ipomoea triloba
330	IbGATA21	ItbGATA18	0.0259338	0.0482976	0.536959	Syntenic gene	Between	Ipomoea batatas_Ipomoea triloba
331	IbGATA22	ItbGATA51	0.190513	0.652144	0.292133	Syntenic gene	Between	Ipomoea batatas_Ipomoea triloba
332	IbGATA24	ItbGATA19	0.179951	0.206822	0.870074	Syntenic gene	Between	Ipomoea batatas_Ipomoea triloba
333	IbGATA22	ItbGATA17	0.0119763	0.0553611	0.216331	Syntenic gene	Between	Ipomoea batatas_Ipomoea triloba
334	IbGATA23	ItbGATA19	0.136363	0.246366	0.553497	Syntenic gene	Between	Ipomoea batatas_Ipomoea triloba
335	IbGATA25	ItbGATA14	0.0942482	0.204529	0.460806	Syntenic gene	Between	Ipomoea batatas_Ipomoea triloba
336	IbGATA28	ItbGATA45	0.168807	1.05821	0.159522	Syntenic gene	Between	Ipomoea batatas_Ipomoea triloba
337	IbGATA28	ItbGATA13	0.0157467	0.10233	0.153882	Syntenic gene	Between	Ipomoea batatas_Ipomoea triloba
338	IbGATA27	ItbGATA14	0.120358	0.154889	0.777058	Syntenic gene	Between	Ipomoea batatas_Ipomoea triloba
339	IbGATA29	ItbGATA45	0.172527	0.980614	0.175937	Syntenic gene	Between	Ipomoea batatas_Ipomoea triloba
340	IbGATA29	ItbGATA13	0.0141362	0.106578	0.132637	Syntenic gene	Between	Ipomoea batatas_Ipomoea triloba
341	IbGATA30	ItbGATA12	0.00394738	0.0836644	0.0471811	Syntenic gene	Between	Ipomoea batatas_Ipomoea triloba
342	IbGATA30	ItbGATA32	0.22618	1.03649	0.218217	Syntenic gene	Between	Ipomoea batatas_Ipomoea triloba
343	IbGATA31	ItbGATA12	0.00655527	0.0829634	0.0790139	Syntenic gene	Between	Ipomoea batatas_Ipomoea triloba
344	IbGATA31	ItbGATA32	0.222597	1.00753	0.220932	Syntenic gene	Between	Ipomoea batatas_Ipomoea triloba
345	IbGATA33	ItbGATA43	0.142582	0.763495	0.186749	Syntenic gene	Between	Ipomoea batatas_Ipomoea triloba
346	IbGATA35	ItbGATA36	0.20094	0.703435	0.285655	Syntenic gene	Between	Ipomoea batatas_Ipomoea triloba
347	IbGATA35	ItbGATA40	0.0440009	0.0888182	0.495404	Syntenic gene	Between	Ipomoea batatas_Ipomoea triloba
348	IbGATA33	ItbGATA38	0.00135563	0.00860842	0.157477	Syntenic gene	Between	Ipomoea batatas_Ipomoea triloba
349	IbGATA32	ItbGATA37	0.00262467	0.0259019	0.101332	Syntenic gene	Between	Ipomoea batatas_Ipomoea triloba
350	IbGATA36	ItbGATA43	0.150483	0.791584	0.190104	Syntenic gene	Between	Ipomoea batatas_Ipomoea triloba
351	IbGATA36	ItbGATA38	0.00272945	0.017449	0.156424	Syntenic gene	Between	Ipomoea batatas_Ipomoea triloba
352	IbGATA38	ItbGATA36	0.195257	0.774495	0.252108	Syntenic gene	Between	Ipomoea batatas_Ipomoea triloba
353	IbGATA37	ItbGATA37	0.00525972	0.0481566	0.109221	Syntenic gene	Between	Ipomoea batatas_Ipomoea triloba
354	IbGATA38	ItbGATA40	0.00472691	0.0194128	0.243494	Syntenic gene	Between	Ipomoea batatas_Ipomoea triloba
355	IbGATA39	ItbGATA30	0.491303	1.85798	0.264429	Syntenic gene	Between	Ipomoea batatas_Ipomoea triloba
356	IbGATA40	ItbGATA31	0.0121793	0.0527422	0.230921	Syntenic gene	Between	Ipomoea batatas_Ipomoea triloba
357	IbGATA41	ItbGATA36	0.158433	0.7047	0.224823	Syntenic gene	Between	Ipomoea batatas_Ipomoea triloba
358	IbGATA39	ItbGATA37	0.00287013	0.0278024	0.103233	Syntenic gene	Between	Ipomoea batatas_Ipomoea triloba
359	IbGATA41	ItbGATA40	0.00748343	0.0247729	0.302081	Syntenic gene	Between	Ipomoea batatas_Ipomoea triloba
360	IbGATA42	ItbGATA37	0.0052626	0.0302308	0.174081	Syntenic gene	Between	Ipomoea batatas_Ipomoea triloba
361	IbGATA43	ItbGATA52	0.031949	0.0604115	0.528856	Syntenic gene	Between	Ipomoea batatas_Ipomoea triloba
362	IbGATA43	ItbGATA18	0.349303	0.978401	0.357014	Syntenic gene	Between	Ipomoea batatas_Ipomoea triloba
363	IbGATA44	ItbGATA50	0.00884128	0.0587192	0.150569	Syntenic gene	Between	Ipomoea batatas_Ipomoea triloba
364	IbGATA45	ItbGATA51	0.0121566	0.0813964	0.14935	Syntenic gene	Between	Ipomoea batatas_Ipomoea triloba
365	IbGATA46	ItbGATA52	0.0236213	0.0482676	0.489382	Syntenic gene	Between	Ipomoea batatas_Ipomoea triloba
366	IbGATA45	ItbGATA17	0.222491	0.937528	0.237317	Syntenic gene	Between	Ipomoea batatas_Ipomoea triloba
367	IbGATA46	ItbGATA18	0.324221	1.00573	0.322375	Syntenic gene	Between	Ipomoea batatas_Ipomoea triloba
368	IbGATA44	ItbGATA30	0.257606	0.905697	0.284429	Syntenic gene	Between	Ipomoea batatas_Ipomoea triloba
369	IbGATA47	ItbGATA50	0.0069063	0.0756431	0.0913012	Syntenic gene	Between	Ipomoea batatas_Ipomoea triloba
370	IbGATA48	ItbGATA51	0.0112117	0.0812448	0.137999	Syntenic gene	Between	Ipomoea batatas_Ipomoea triloba
371	IbGATA48	ItbGATA17	0.213193	0.933846	0.228296	Syntenic gene	Between	Ipomoea batatas_Ipomoea triloba
372	IbGATA47	ItbGATA30	0.224652	0.985919	0.22786	Syntenic gene	Between	Ipomoea batatas_Ipomoea triloba
373	IbGATA48	ItbGATA29	0.232003	0.999628	0.232089	Syntenic gene	Between	Ipomoea batatas_Ipomoea triloba
374	IbGATA50	ItbGATA51	0.0174553	0.0639613	0.272905	Syntenic gene	Between	Ipomoea batatas_Ipomoea triloba
375	IbGATA49	ItbGATA50	0.0151846	0.078858	0.192557	Syntenic gene	Between	Ipomoea batatas_Ipomoea triloba
376	IbGATA50	ItbGATA17	0.224512	0.874587	0.256707	Syntenic gene	Between	Ipomoea batatas_Ipomoea triloba
377	IbGATA50	ItbGATA29	0.183541	1.15862	0.158414	Syntenic gene	Between	Ipomoea batatas_Ipomoea triloba
378	IbGATA49	ItbGATA30	0.247742	0.917183	0.270112	Syntenic gene	Between	Ipomoea batatas_Ipomoea triloba
379	IbGATA51	ItbGATA50	0.0151616	0.0909843	0.16664	Syntenic gene	Between	Ipomoea batatas_Ipomoea triloba
380	IbGATA52	ItbGATA51	0.0150068	0.0830724	0.180647	Syntenic gene	Between	Ipomoea batatas_Ipomoea triloba
381	IbGATA53	ItbGATA52	0.0319147	0.0456911	0.698488	Syntenic gene	Between	Ipomoea batatas_Ipomoea triloba
382	IbGATA52	ItbGATA17	0.2013	0.86015	0.234029	Syntenic gene	Between	Ipomoea batatas_Ipomoea triloba
383	IbGATA53	ItbGATA18	0.318355	1.04849	0.303632	Syntenic gene	Between	Ipomoea batatas_Ipomoea triloba
384	IbGATA52	ItbGATA29	0.193722	0.960096	0.201773	Syntenic gene	Between	Ipomoea batatas_Ipomoea triloba
385	IbGATA55	ItbGATA43	0.00171772	0.0381554	0.0450191	Syntenic gene	Between	Ipomoea batatas_Ipomoea triloba
386	IbGATA54	ItbGATA43	0.0206579	0.0569218	0.362917	Syntenic gene	Between	Ipomoea batatas_Ipomoea triloba
387	IbGATA54	ItbGATA38	0.129958	0.728214	0.178461	Syntenic gene	Between	Ipomoea batatas_Ipomoea triloba
388	IbGATA55	ItbGATA38	0.116247	0.600934	0.193443	Syntenic gene	Between	Ipomoea batatas_Ipomoea triloba
389	IbGATA56	ItbGATA43	0.00270514	0.0394251	0.0686147	Syntenic gene	Between	Ipomoea batatas_Ipomoea triloba
390	IbGATA56	ItbGATA38	0.137415	0.681892	0.201521	Syntenic gene	Between	Ipomoea batatas_Ipomoea triloba
391	IbGATA57	ItbGATA43	0.00175902	0.0448313	0.0392364	Syntenic gene	Between	Ipomoea batatas_Ipomoea triloba
392	IbGATA57	ItbGATA38	0.116331	0.690453	0.168485	Syntenic gene	Between	Ipomoea batatas_Ipomoea triloba
393	IbGATA58	ItbGATA42	0.00809588	0.028057	0.288551	Syntenic gene	Between	Ipomoea batatas_Ipomoea triloba
394	IbGATA59	ItbGATA43	0.00405955	0.0440009	0.0922606	Syntenic gene	Between	Ipomoea batatas_Ipomoea triloba
395	IbGATA60	ItbGATA42	0.085247	0.174577	0.488306	Syntenic gene	Between	Ipomoea batatas_Ipomoea triloba
396	IbGATA59	ItbGATA38	0.134363	0.688634	0.195115	Syntenic gene	Between	Ipomoea batatas_Ipomoea triloba
397	IbGATA61	ItbGATA57	0.00425986	0.0810687	0.0525463	Syntenic gene	Between	Ipomoea batatas_Ipomoea triloba
398	IbGATA63	ItbGATA57	0.00425986	0.0810687	0.0525463	Syntenic gene	Between	Ipomoea batatas_Ipomoea triloba
399	IbGATA64	ItbGATA57	0.00212691	0.0882372	0.0241044	Syntenic gene	Between	Ipomoea batatas_Ipomoea triloba
400	IbGATA65	ItbGATA57	0.013572	0.0523088	0.259459	Syntenic gene	Between	Ipomoea batatas_Ipomoea triloba
401	IbGATA66	ItbGATA26	0.282694	1.12806	0.250602	Syntenic gene	Between	Ipomoea batatas_Ipomoea triloba
402	IbGATA66	ItbGATA33	0.00688473	0.0395841	0.173927	Syntenic gene	Between	Ipomoea batatas_Ipomoea triloba
403	IbGATA67	ItbGATA27	0.241748	1.12165	0.215529	Syntenic gene	Between	Ipomoea batatas_Ipomoea triloba
404	IbGATA67	ItbGATA33	0.0110354	0.0559581	0.197208	Syntenic gene	Between	Ipomoea batatas_Ipomoea triloba
405	IbGATA68	ItbGATA26	0.29187	1.1392	0.256206	Syntenic gene	Between	Ipomoea batatas_Ipomoea triloba
406	IbGATA68	ItbGATA33	0.00550903	0.0399651	0.137846	Syntenic gene	Between	Ipomoea batatas_Ipomoea triloba
407	IbGATA69	ItbGATA26	0.269573	1.31991	0.204236	Syntenic gene	Between	Ipomoea batatas_Ipomoea triloba
408	IbGATA69	ItbGATA33	0.011511	0.055667	0.206784	Syntenic gene	Between	Ipomoea batatas_Ipomoea triloba
409	IbGATA70	ItbGATA27	0.302154	1.30102	0.232244	Syntenic gene	Between	Ipomoea batatas_Ipomoea triloba
410	IbGATA70	ItbGATA33	0.0082617	0.0442443	0.186729	Syntenic gene	Between	Ipomoea batatas_Ipomoea triloba
411	IbGATA71	ItbGATA45	0.00875283	0.0907908	0.0964066	Syntenic gene	Between	Ipomoea batatas_Ipomoea triloba
412	IbGATA72	ItbGATA48	0	0.0590711	0	Syntenic gene	Between	Ipomoea batatas_Ipomoea triloba
413	IbGATA71	ItbGATA13	0.165097	0.882123	0.187159	Syntenic gene	Between	Ipomoea batatas_Ipomoea triloba
414	IbGATA73	ItbGATA48	0.00425583	0.0642632	0.066225	Syntenic gene	Between	Ipomoea batatas_Ipomoea triloba
415	IbGATA74	ItbGATA48	0.00568117	0.0590711	0.0961752	Syntenic gene	Between	Ipomoea batatas_Ipomoea triloba
416	IbGATA75	ItbGATA45	0.0177241	0.100228	0.176837	Syntenic gene	Between	Ipomoea batatas_Ipomoea triloba
417	IbGATA76	ItbGATA48	0.00425634	0.0746265	0.0570352	Syntenic gene	Between	Ipomoea batatas_Ipomoea triloba
418	IbGATA75	ItbGATA13	0.160168	1.00137	0.15995	Syntenic gene	Between	Ipomoea batatas_Ipomoea triloba
419	IbGATA78	ItbGATA48	0.0375966	0.094059	0.399713	Syntenic gene	Between	Ipomoea batatas_Ipomoea triloba
420	IbGATA79	ItbGATA48	0.0028332	0.0439686	0.0644368	Syntenic gene	Between	Ipomoea batatas_Ipomoea triloba
421	IbGATA80	InGATA5	0.297051	0.790337	0.375853	Syntenic gene	Between	Ipomoea batatas_Ipomoea nil
422	IbGATA80	InGATA14	0.0490175	0.107733	0.454989	Syntenic gene	Between	Ipomoea batatas_Ipomoea nil
423	IbGATA81	InGATA1	0.168293	1.0479	0.1606	Syntenic gene	Between	Ipomoea batatas_Ipomoea nil
424	IbGATA81	InGATA23	0.0410674	0.228367	0.179831	Syntenic gene	Between	Ipomoea batatas_Ipomoea nil
425	IbGATA82	InGATA1	0.16325	1.00556	0.162346	Syntenic gene	Between	Ipomoea batatas_Ipomoea nil
426	IbGATA82	InGATA23	0.0247655	0.221992	0.11156	Syntenic gene	Between	Ipomoea batatas_Ipomoea nil
427	IbGATA82	InGATA10	0.415019	2.57382	0.161246	Syntenic gene	Between	Ipomoea batatas_Ipomoea nil
428	IbGATA83	InGATA1	0.158428	1.0439	0.151765	Syntenic gene	Between	Ipomoea batatas_Ipomoea nil
429	IbGATA84	InGATA24	0.0451264	0.148501	0.30388	Syntenic gene	Between	Ipomoea batatas_Ipomoea nil
430	IbGATA85	InGATA24	0.0387779	0.196494	0.197348	Syntenic gene	Between	Ipomoea batatas_Ipomoea nil
431	IbGATA86	InGATA24	0.0455417	0.183004	0.248857	Syntenic gene	Between	Ipomoea batatas_Ipomoea nil
432	IbGATA87	InGATA13	0.212436	1.01207	0.209903	Syntenic gene	Between	Ipomoea batatas_Ipomoea nil
433	IbGATA89	InGATA24	0.0387779	0.196494	0.197348	Syntenic gene	Between	Ipomoea batatas_Ipomoea nil
434	IbGATA90	InGATA24	0.0545759	0.199198	0.273978	Syntenic gene	Between	Ipomoea batatas_Ipomoea nil
435	IbGATA92	InGATA24	0.038754	0.154549	0.250756	Syntenic gene	Between	Ipomoea batatas_Ipomoea nil
436	IbGATA93	InGATA25	0.0148741	0.108314	0.137323	Syntenic gene	Between	Ipomoea batatas_Ipomoea nil
437	IbGATA94	InGATA26	0.0384929	0.121382	0.317122	Syntenic gene	Between	Ipomoea batatas_Ipomoea nil
438	IbGATA96	InGATA29	0.0776378	0.200208	0.387786	Syntenic gene	Between	Ipomoea batatas_Ipomoea nil
439	IbGATA97	InGATA28	0.0325151	0.129843	0.250418	Syntenic gene	Between	Ipomoea batatas_Ipomoea nil
440	IbGATA95	InGATA27	0.0771506	0.244587	0.315433	Syntenic gene	Between	Ipomoea batatas_Ipomoea nil
441	IbGATA99	InGATA25	0.0186944	0.110233	0.169591	Syntenic gene	Between	Ipomoea batatas_Ipomoea nil
442	IbGATA100	InGATA26	0.489568	0.726193	0.674157	Syntenic gene	Between	Ipomoea batatas_Ipomoea nil
443	IbGATA98	InGATA25	0.0186944	0.103541	0.180551	Syntenic gene	Between	Ipomoea batatas_Ipomoea nil
444	IbGATA103	InGATA28	0.0304533	0.117155	0.25994	Syntenic gene	Between	Ipomoea batatas_Ipomoea nil
445	IbGATA102	InGATA29	0.0295434	0.130629	0.226162	Syntenic gene	Between	Ipomoea batatas_Ipomoea nil
446	IbGATA101	InGATA27	0.0698013	0.254054	0.274751	Syntenic gene	Between	Ipomoea batatas_Ipomoea nil
447	IbGATA105	InGATA26	0.0668216	0.153798	0.434477	Syntenic gene	Between	Ipomoea batatas_Ipomoea nil
448	IbGATA104	InGATA25	0.0186832	0.110463	0.169135	Syntenic gene	Between	Ipomoea batatas_Ipomoea nil
449	IbGATA107	InGATA29	0.0769608	0.157191	0.4896	Syntenic gene	Between	Ipomoea batatas_Ipomoea nil
450	IbGATA106	InGATA27	0.0771506	0.244587	0.315433	Syntenic gene	Between	Ipomoea batatas_Ipomoea nil
451	IbGATA108	InGATA26	0.0771993	0.191072	0.404033	Syntenic gene	Between	Ipomoea batatas_Ipomoea nil
452	IbGATA110	InGATA29	0.0806869	0.156872	0.514349	Syntenic gene	Between	Ipomoea batatas_Ipomoea nil
453	IbGATA111	InGATA28	0.0344393	0.144021	0.239127	Syntenic gene	Between	Ipomoea batatas_Ipomoea nil
454	IbGATA109	InGATA27	0.0696862	0.268248	0.259782	Syntenic gene	Between	Ipomoea batatas_Ipomoea nil
455	IbGATA112	InGATA26	0.0366526	0.148987	0.246012	Syntenic gene	Between	Ipomoea batatas_Ipomoea nil
456	IbGATA114	InGATA29	0.342291	0.688011	0.497507	Syntenic gene	Between	Ipomoea batatas_Ipomoea nil
457	IbGATA113	InGATA27	0.069752	0.254725	0.273833	Syntenic gene	Between	Ipomoea batatas_Ipomoea nil
458	IbGATA115	InGATA29	0.03378	0.107006	0.315683	Syntenic gene	Between	Ipomoea batatas_Ipomoea nil
459	IbGATA116	InGATA28	0.0325151	0.144155	0.225557	Syntenic gene	Between	Ipomoea batatas_Ipomoea nil
460	IbGATA117	InGATA30	0.00851274	0.269042	0.031641	Syntenic gene	Between	Ipomoea batatas_Ipomoea nil
461	IbGATA119	InGATA30	0.0328984	0.224472	0.146559	Syntenic gene	Between	Ipomoea batatas_Ipomoea nil
462	IbGATA118	InGATA31	0.0210597	0.11539	0.182509	Syntenic gene	Between	Ipomoea batatas_Ipomoea nil
463	IbGATA120	InGATA30	0.0229244	0.194968	0.11758	Syntenic gene	Between	Ipomoea batatas_Ipomoea nil
464	IbGATA121	InGATA30	0.0207472	0.290611	0.0713917	Syntenic gene	Between	Ipomoea batatas_Ipomoea nil
465	IbGATA122	InGATA38	0.0176609	0.0494175	0.35738	Syntenic gene	Between	Ipomoea batatas_Ipomoea nil
466	IbGATA123	InGATA36	0.021559	0.0411234	0.524251	Syntenic gene	Between	Ipomoea batatas_Ipomoea nil
467	IbGATA124	InGATA5	0.0457741	0.136649	0.334975	Syntenic gene	Between	Ipomoea batatas_Ipomoea nil
468	IbGATA124	InGATA14	0.265909	0.917832	0.289714	Syntenic gene	Between	Ipomoea batatas_Ipomoea nil
469	IbGATA125	InGATA36	0.0139539	0.0351235	0.397281	Syntenic gene	Between	Ipomoea batatas_Ipomoea nil
470	IbGATA126	InGATA38	0.0163752	0.0624277	0.262306	Syntenic gene	Between	Ipomoea batatas_Ipomoea nil
471	IbGATA127	InGATA36	0.0215562	0.046337	0.465205	Syntenic gene	Between	Ipomoea batatas_Ipomoea nil
472	IbGATA128	InGATA38	0.0189444	0.0409099	0.463075	Syntenic gene	Between	Ipomoea batatas_Ipomoea nil
473	IbGATA130	InGATA38	0.0189584	0.0354796	0.534345	Syntenic gene	Between	Ipomoea batatas_Ipomoea nil
474	IbGATA132	InGATA36	0.0139539	0.0351235	0.397281	Syntenic gene	Between	Ipomoea batatas_Ipomoea nil
475	IbGATA129	InGATA15	0.425227	2.30505	0.184476	Syntenic gene	Between	Ipomoea batatas_Ipomoea nil
476	IbGATA133	InGATA39	0.0296885	0.149787	0.198205	Syntenic gene	Between	Ipomoea batatas_Ipomoea nil
477	IbGATA133	InGATA12	0.199473	0.735645	0.271155	Syntenic gene	Between	Ipomoea batatas_Ipomoea nil
478	IbGATA134	InGATA31	0.173628	0.599138	0.289797	Syntenic gene	Between	Ipomoea batatas_Ipomoea nil
479	IbGATA134	InGATA39	0.035271	0.190857	0.184803	Syntenic gene	Between	Ipomoea batatas_Ipomoea nil
480	IbGATA134	InGATA12	0.215711	0.746751	0.288867	Syntenic gene	Between	Ipomoea batatas_Ipomoea nil
481	IbGATA2	InGATA10	0.262869	1.08057	0.24327	Syntenic gene	Between	Ipomoea batatas_Ipomoea nil
482	IbGATA3	InGATA9	0.0223211	0.19885	0.112251	Syntenic gene	Between	Ipomoea batatas_Ipomoea nil
483	IbGATA4	InGATA1	0.0153795	0.078503	0.19591	Syntenic gene	Between	Ipomoea batatas_Ipomoea nil
484	IbGATA5	InGATA10	0.234746	0.958323	0.244955	Syntenic gene	Between	Ipomoea batatas_Ipomoea nil
485	IbGATA6	InGATA1	0.0154468	0.1071	0.144228	Syntenic gene	Between	Ipomoea batatas_Ipomoea nil
486	IbGATA7	InGATA10	0.268148	1.17072	0.229046	Syntenic gene	Between	Ipomoea batatas_Ipomoea nil
487	IbGATA8	InGATA10	0.271507	1.23411	0.220002	Syntenic gene	Between	Ipomoea batatas_Ipomoea nil
488	IbGATA11	InGATA5	0.0542027	0.12765	0.424619	Syntenic gene	Between	Ipomoea batatas_Ipomoea nil
489	IbGATA9	InGATA3	0.221732	0.389942	0.568627	Syntenic gene	Between	Ipomoea batatas_Ipomoea nil
490	IbGATA11	InGATA14	0.339941	0.918167	0.370238	Syntenic gene	Between	Ipomoea batatas_Ipomoea nil
491	IbGATA9	InGATA13	0.340491	1.14811	0.296566	Syntenic gene	Between	Ipomoea batatas_Ipomoea nil
492	IbGATA12	InGATA3	0.0380274	0.0918281	0.414115	Syntenic gene	Between	Ipomoea batatas_Ipomoea nil
493	IbGATA12	InGATA13	0.185509	0.937382	0.197901	Syntenic gene	Between	Ipomoea batatas_Ipomoea nil
494	IbGATA18	InGATA5	0.0348015	0.164365	0.211732	Syntenic gene	Between	Ipomoea batatas_Ipomoea nil
495	IbGATA15	InGATA3	0.0214385	0.146609	0.14623	Syntenic gene	Between	Ipomoea batatas_Ipomoea nil
496	IbGATA17	InGATA4	0.0967878	0.182065	0.531612	Syntenic gene	Between	Ipomoea batatas_Ipomoea nil
497	IbGATA15	InGATA13	0.15196	0.741636	0.204898	Syntenic gene	Between	Ipomoea batatas_Ipomoea nil
498	IbGATA18	InGATA14	0.289021	1.04635	0.276217	Syntenic gene	Between	Ipomoea batatas_Ipomoea nil
499	IbGATA21	InGATA5	0.0358555	0.0718826	0.498806	Syntenic gene	Between	Ipomoea batatas_Ipomoea nil
500	IbGATA21	InGATA14	0.344962	0.998806	0.345374	Syntenic gene	Between	Ipomoea batatas_Ipomoea nil
501	IbGATA24	InGATA4	0.294091	0.333514	0.881795	Syntenic gene	Between	Ipomoea batatas_Ipomoea nil
502	IbGATA22	InGATA3	0.0214385	0.146609	0.14623	Syntenic gene	Between	Ipomoea batatas_Ipomoea nil
503	IbGATA22	InGATA13	0.15196	0.741636	0.204898	Syntenic gene	Between	Ipomoea batatas_Ipomoea nil
504	IbGATA25	InGATA6	0.275105	0.57269	0.480374	Syntenic gene	Between	Ipomoea batatas_Ipomoea nil
505	IbGATA27	InGATA6	0.280042	0.657413	0.425976	Syntenic gene	Between	Ipomoea batatas_Ipomoea nil
506	IbGATA28	InGATA9	0.0235083	0.212124	0.110823	Syntenic gene	Between	Ipomoea batatas_Ipomoea nil
507	IbGATA28	InGATA21	0.197161	1.13456	0.173777	Syntenic gene	Between	Ipomoea batatas_Ipomoea nil
508	IbGATA29	InGATA9	0.0209919	0.181889	0.11541	Syntenic gene	Between	Ipomoea batatas_Ipomoea nil
509	IbGATA30	InGATA10	0.0409915	0.14163	0.289427	Syntenic gene	Between	Ipomoea batatas_Ipomoea nil
510	IbGATA29	InGATA21	0.179558	1.05738	0.169814	Syntenic gene	Between	Ipomoea batatas_Ipomoea nil
511	IbGATA31	InGATA10	0.0426834	0.129321	0.330058	Syntenic gene	Between	Ipomoea batatas_Ipomoea nil
512	IbGATA33	InGATA2	0.0234799	0.0860997	0.272706	Syntenic gene	Between	Ipomoea batatas_Ipomoea nil
513	IbGATA35	InGATA31	0.178131	0.70148	0.253937	Syntenic gene	Between	Ipomoea batatas_Ipomoea nil
514	IbGATA33	InGATA36	0.427989	1.64405	0.260326	Syntenic gene	Between	Ipomoea batatas_Ipomoea nil
515	IbGATA35	InGATA39	0.186591	0.77318	0.241329	Syntenic gene	Between	Ipomoea batatas_Ipomoea nil
516	IbGATA35	InGATA12	0.0399868	0.1386	0.288504	Syntenic gene	Between	Ipomoea batatas_Ipomoea nil
517	IbGATA32	InGATA11	0.0226056	0.0665379	0.33974	Syntenic gene	Between	Ipomoea batatas_Ipomoea nil
518	IbGATA33	InGATA15	0.125836	0.659105	0.190919	Syntenic gene	Between	Ipomoea batatas_Ipomoea nil
519	IbGATA36	InGATA2	0.0250313	0.0819617	0.305402	Syntenic gene	Between	Ipomoea batatas_Ipomoea nil
520	IbGATA36	InGATA36	0.453864	1.6133	0.281327	Syntenic gene	Between	Ipomoea batatas_Ipomoea nil
521	IbGATA36	InGATA15	0.125974	0.682074	0.184693	Syntenic gene	Between	Ipomoea batatas_Ipomoea nil
522	IbGATA38	InGATA39	0.210393	0.840646	0.250275	Syntenic gene	Between	Ipomoea batatas_Ipomoea nil
523	IbGATA37	InGATA11	0.0199149	0.0852617	0.233574	Syntenic gene	Between	Ipomoea batatas_Ipomoea nil
524	IbGATA38	InGATA12	0.0174951	0.0825512	0.21193	Syntenic gene	Between	Ipomoea batatas_Ipomoea nil
525	IbGATA40	InGATA1	0.0154468	0.1071	0.144228	Syntenic gene	Between	Ipomoea batatas_Ipomoea nil
526	IbGATA39	InGATA24	0.440523	2.36111	0.186574	Syntenic gene	Between	Ipomoea batatas_Ipomoea nil
527	IbGATA41	InGATA31	0.136575	0.750345	0.182016	Syntenic gene	Between	Ipomoea batatas_Ipomoea nil
528	IbGATA41	InGATA39	0.170763	0.720456	0.237021	Syntenic gene	Between	Ipomoea batatas_Ipomoea nil
529	IbGATA39	InGATA11	0.0217986	0.0715395	0.304707	Syntenic gene	Between	Ipomoea batatas_Ipomoea nil
530	IbGATA41	InGATA12	0.0125159	0.0709078	0.17651	Syntenic gene	Between	Ipomoea batatas_Ipomoea nil
531	IbGATA42	InGATA11	0.0253301	0.0756757	0.334719	Syntenic gene	Between	Ipomoea batatas_Ipomoea nil
532	IbGATA43	InGATA5	0.354688	0.939061	0.377705	Syntenic gene	Between	Ipomoea batatas_Ipomoea nil
533	IbGATA43	InGATA14	0.0493388	0.0884093	0.558072	Syntenic gene	Between	Ipomoea batatas_Ipomoea nil
534	IbGATA44	InGATA24	0.258511	0.956162	0.270363	Syntenic gene	Between	Ipomoea batatas_Ipomoea nil
535	IbGATA45	InGATA3	0.240937	0.858208	0.280744	Syntenic gene	Between	Ipomoea batatas_Ipomoea nil
536	IbGATA46	InGATA5	0.326216	0.947038	0.344459	Syntenic gene	Between	Ipomoea batatas_Ipomoea nil
537	IbGATA45	InGATA13	0.0685524	0.173801	0.394431	Syntenic gene	Between	Ipomoea batatas_Ipomoea nil
538	IbGATA46	InGATA14	0.0547908	0.11635	0.470912	Syntenic gene	Between	Ipomoea batatas_Ipomoea nil
539	IbGATA47	InGATA24	0.235073	0.99655	0.235887	Syntenic gene	Between	Ipomoea batatas_Ipomoea nil
540	IbGATA48	InGATA3	0.203959	0.919577	0.221796	Syntenic gene	Between	Ipomoea batatas_Ipomoea nil
541	IbGATA48	InGATA13	0.0459988	0.159451	0.288483	Syntenic gene	Between	Ipomoea batatas_Ipomoea nil
542	IbGATA49	InGATA24	0.246215	1.00341	0.245378	Syntenic gene	Between	Ipomoea batatas_Ipomoea nil
543	IbGATA50	InGATA3	0.239047	0.909869	0.262727	Syntenic gene	Between	Ipomoea batatas_Ipomoea nil
544	IbGATA50	InGATA13	0.0682836	0.137592	0.496275	Syntenic gene	Between	Ipomoea batatas_Ipomoea nil
545	IbGATA51	InGATA24	0.236711	0.969262	0.244218	Syntenic gene	Between	Ipomoea batatas_Ipomoea nil
546	IbGATA52	InGATA3	0.221417	0.900314	0.245932	Syntenic gene	Between	Ipomoea batatas_Ipomoea nil
547	IbGATA53	InGATA5	0.322421	0.897937	0.359068	Syntenic gene	Between	Ipomoea batatas_Ipomoea nil
548	IbGATA52	InGATA13	0.05045	0.134044	0.376368	Syntenic gene	Between	Ipomoea batatas_Ipomoea nil
549	IbGATA53	InGATA14	0.0485298	0.117968	0.411379	Syntenic gene	Between	Ipomoea batatas_Ipomoea nil
550	IbGATA54	InGATA15	0.0342338	0.049692	0.688919	Syntenic gene	Between	Ipomoea batatas_Ipomoea nil
551	IbGATA55	InGATA15	0.010348	0.0496962	0.208225	Syntenic gene	Between	Ipomoea batatas_Ipomoea nil
552	IbGATA56	InGATA15	0.0120866	0.0383645	0.315046	Syntenic gene	Between	Ipomoea batatas_Ipomoea nil
553	IbGATA57	InGATA15	0.00882104	0.0807696	0.109212	Syntenic gene	Between	Ipomoea batatas_Ipomoea nil
554	IbGATA58	InGATA16	0.055581	0.0829793	0.669818	Syntenic gene	Between	Ipomoea batatas_Ipomoea nil
555	IbGATA59	InGATA15	0.0120866	0.0612017	0.197488	Syntenic gene	Between	Ipomoea batatas_Ipomoea nil
556	IbGATA60	InGATA16	0.12831	0.173446	0.739773	Syntenic gene	Between	Ipomoea batatas_Ipomoea nil
557	IbGATA61	InGATA28	0.277396	1.64372	0.168761	Syntenic gene	Between	Ipomoea batatas_Ipomoea nil
558	IbGATA61	InGATA17	0.054488	0.134114	0.406281	Syntenic gene	Between	Ipomoea batatas_Ipomoea nil
559	IbGATA63	InGATA17	0.054488	0.134114	0.406281	Syntenic gene	Between	Ipomoea batatas_Ipomoea nil
560	IbGATA64	InGATA17	0.052169	0.134114	0.38899	Syntenic gene	Between	Ipomoea batatas_Ipomoea nil
561	IbGATA64	InGATA19	0.27076	1.11799	0.242184	Syntenic gene	Between	Ipomoea batatas_Ipomoea nil
562	IbGATA65	InGATA28	0.303656	1.22643	0.247592	Syntenic gene	Between	Ipomoea batatas_Ipomoea nil
563	IbGATA65	InGATA17	0.0570415	0.128158	0.445088	Syntenic gene	Between	Ipomoea batatas_Ipomoea nil
564	IbGATA65	InGATA19	0.301837	1.19214	0.25319	Syntenic gene	Between	Ipomoea batatas_Ipomoea nil
565	IbGATA66	InGATA28	0.310693	1.14372	0.271652	Syntenic gene	Between	Ipomoea batatas_Ipomoea nil
566	IbGATA66	InGATA17	0.273795	1.14604	0.238905	Syntenic gene	Between	Ipomoea batatas_Ipomoea nil
567	IbGATA66	InGATA19	0.0477066	0.10584	0.450744	Syntenic gene	Between	Ipomoea batatas_Ipomoea nil
568	IbGATA67	InGATA28	0.296052	1.21491	0.243681	Syntenic gene	Between	Ipomoea batatas_Ipomoea nil
569	IbGATA67	InGATA17	0.247044	1.02628	0.240717	Syntenic gene	Between	Ipomoea batatas_Ipomoea nil
570	IbGATA67	InGATA19	0.0337587	0.0884139	0.381826	Syntenic gene	Between	Ipomoea batatas_Ipomoea nil
571	IbGATA68	InGATA28	0.293597	1.13978	0.257591	Syntenic gene	Between	Ipomoea batatas_Ipomoea nil
572	IbGATA68	InGATA17	0.265309	1.1213	0.236608	Syntenic gene	Between	Ipomoea batatas_Ipomoea nil
573	IbGATA68	InGATA19	0.0431233	0.101326	0.425589	Syntenic gene	Between	Ipomoea batatas_Ipomoea nil
574	IbGATA69	InGATA28	0.289962	1.28535	0.22559	Syntenic gene	Between	Ipomoea batatas_Ipomoea nil
575	IbGATA69	InGATA17	0.271385	1.21681	0.22303	Syntenic gene	Between	Ipomoea batatas_Ipomoea nil
576	IbGATA69	InGATA19	0.0380956	0.0981581	0.388104	Syntenic gene	Between	Ipomoea batatas_Ipomoea nil
577	IbGATA70	InGATA28	0.29157	1.22061	0.238872	Syntenic gene	Between	Ipomoea batatas_Ipomoea nil
578	IbGATA70	InGATA17	0.273506	1.22312	0.223613	Syntenic gene	Between	Ipomoea batatas_Ipomoea nil
579	IbGATA70	InGATA19	0.049168	0.101086	0.486399	Syntenic gene	Between	Ipomoea batatas_Ipomoea nil
580	IbGATA71	InGATA9	0.174055	1.02042	0.170571	Syntenic gene	Between	Ipomoea batatas_Ipomoea nil
581	IbGATA71	InGATA21	0.0211494	0.210409	0.100516	Syntenic gene	Between	Ipomoea batatas_Ipomoea nil
582	IbGATA72	InGATA22	0.0113976	0.0747817	0.152411	Syntenic gene	Between	Ipomoea batatas_Ipomoea nil
583	IbGATA73	InGATA22	0.0128315	0.0592657	0.216508	Syntenic gene	Between	Ipomoea batatas_Ipomoea nil
584	IbGATA74	InGATA22	0.0142743	0.0439686	0.324646	Syntenic gene	Between	Ipomoea batatas_Ipomoea nil
585	IbGATA75	InGATA9	0.179162	1.12368	0.159443	Syntenic gene	Between	Ipomoea batatas_Ipomoea nil
586	IbGATA75	InGATA21	0.0252833	0.207666	0.12175	Syntenic gene	Between	Ipomoea batatas_Ipomoea nil
587	IbGATA76	InGATA22	0.012833	0.0907145	0.141466	Syntenic gene	Between	Ipomoea batatas_Ipomoea nil
588	IbGATA78	InGATA22	0.0466593	0.0997763	0.467639	Syntenic gene	Between	Ipomoea batatas_Ipomoea nil
589	IbGATA79	InGATA22	0.0113895	0.0593635	0.19186	Syntenic gene	Between	Ipomoea batatas_Ipomoea nil
590	IbGATA82	IaGATA3	0.362375	1.5591	0.232425	Syntenic gene	Between	Ipomoea batatas_Ipomoea aquatic
591	IbGATA84	IaGATA2	0.0424302	0.159918	0.265325	Syntenic gene	Between	Ipomoea batatas_Ipomoea aquatic
592	IbGATA85	IaGATA2	0.0343853	0.198777	0.172985	Syntenic gene	Between	Ipomoea batatas_Ipomoea aquatic
593	IbGATA86	IaGATA2	0.0415795	0.192318	0.216202	Syntenic gene	Between	Ipomoea batatas_Ipomoea aquatic
594	IbGATA87	IaGATA1	0.0646528	0.295838	0.218541	Syntenic gene	Between	Ipomoea batatas_Ipomoea aquatic
595	IbGATA89	IaGATA2	0.0343853	0.198777	0.172985	Syntenic gene	Between	Ipomoea batatas_Ipomoea aquatic
596	IbGATA90	IaGATA2	0.0427653	0.184766	0.231456	Syntenic gene	Between	Ipomoea batatas_Ipomoea aquatic
597	IbGATA92	IaGATA2	0.0377232	0.168117	0.224386	Syntenic gene	Between	Ipomoea batatas_Ipomoea aquatic
598	IbGATA95	IaGATA5	0.0272778	0.260204	0.104832	Syntenic gene	Between	Ipomoea batatas_Ipomoea aquatic
599	IbGATA97	IaGATA6	0.380647	1.01143	0.376344	Syntenic gene	Between	Ipomoea batatas_Ipomoea aquatic
600	IbGATA97	IaGATA4	0.541523	2.49233	0.217275	Syntenic gene	Between	Ipomoea batatas_Ipomoea aquatic
601	IbGATA101	IaGATA5	0.0191006	0.216134	0.0883739	Syntenic gene	Between	Ipomoea batatas_Ipomoea aquatic
602	IbGATA103	IaGATA6	0.355465	1.01928	0.348743	Syntenic gene	Between	Ipomoea batatas_Ipomoea aquatic
603	IbGATA103	IaGATA4	0.576048	NaN	NaN	Syntenic gene	Between	Ipomoea batatas_Ipomoea aquatic
604	IbGATA106	IaGATA5	0.0272778	0.260204	0.104832	Syntenic gene	Between	Ipomoea batatas_Ipomoea aquatic
605	IbGATA109	IaGATA5	0.0218346	0.254379	0.0858348	Syntenic gene	Between	Ipomoea batatas_Ipomoea aquatic
606	IbGATA111	IaGATA6	0.335558	1.00915	0.332515	Syntenic gene	Between	Ipomoea batatas_Ipomoea aquatic
607	IbGATA111	IaGATA4	0.556422	NaN	NaN	Syntenic gene	Between	Ipomoea batatas_Ipomoea aquatic
608	IbGATA113	IaGATA5	0.0218545	0.266147	0.0821143	Syntenic gene	Between	Ipomoea batatas_Ipomoea aquatic
609	IbGATA116	IaGATA6	0.380647	1.0336	0.368272	Syntenic gene	Between	Ipomoea batatas_Ipomoea aquatic
610	IbGATA116	IaGATA4	0.541523	3.30941	0.163631	Syntenic gene	Between	Ipomoea batatas_Ipomoea aquatic
611	IbGATA2	IaGATA3	0.211519	0.958006	0.22079	Syntenic gene	Between	Ipomoea batatas_Ipomoea aquatic
612	IbGATA3	IaGATA4	0.0181063	0.179817	0.100693	Syntenic gene	Between	Ipomoea batatas_Ipomoea aquatic
613	IbGATA5	IaGATA3	0.217778	0.865693	0.251564	Syntenic gene	Between	Ipomoea batatas_Ipomoea aquatic
614	IbGATA7	IaGATA3	0.258157	1.20488	0.214259	Syntenic gene	Between	Ipomoea batatas_Ipomoea aquatic
615	IbGATA8	IaGATA3	0.253346	1.29299	0.195939	Syntenic gene	Between	Ipomoea batatas_Ipomoea aquatic
616	IbGATA12	IaGATA1	0.494413	1.63979	0.301509	Syntenic gene	Between	Ipomoea batatas_Ipomoea aquatic
617	IbGATA15	IaGATA1	0.564647	2.01318	0.280475	Syntenic gene	Between	Ipomoea batatas_Ipomoea aquatic
618	IbGATA22	IaGATA1	0.564647	2.01318	0.280475	Syntenic gene	Between	Ipomoea batatas_Ipomoea aquatic
619	IbGATA28	IaGATA4	0.0187713	0.197044	0.0952644	Syntenic gene	Between	Ipomoea batatas_Ipomoea aquatic
620	IbGATA30	IaGATA3	0.0487217	0.1623	0.300195	Syntenic gene	Between	Ipomoea batatas_Ipomoea aquatic
621	IbGATA29	IaGATA4	0.0194186	0.213425	0.0909852	Syntenic gene	Between	Ipomoea batatas_Ipomoea aquatic
622	IbGATA31	IaGATA3	0.0525831	0.155847	0.337401	Syntenic gene	Between	Ipomoea batatas_Ipomoea aquatic
623	IbGATA39	IaGATA2	0.461837	1.96379	0.235177	Syntenic gene	Between	Ipomoea batatas_Ipomoea aquatic
624	IbGATA44	IaGATA2	0.266579	0.992801	0.268512	Syntenic gene	Between	Ipomoea batatas_Ipomoea aquatic
625	IbGATA45	IaGATA1	0.322327	1.34639	0.239402	Syntenic gene	Between	Ipomoea batatas_Ipomoea aquatic
626	IbGATA47	IaGATA2	0.239701	1.10712	0.21651	Syntenic gene	Between	Ipomoea batatas_Ipomoea aquatic
627	IbGATA48	IaGATA1	0.45573	1.39405	0.32691	Syntenic gene	Between	Ipomoea batatas_Ipomoea aquatic
628	IbGATA50	IaGATA1	0.31752	1.41367	0.224606	Syntenic gene	Between	Ipomoea batatas_Ipomoea aquatic
629	IbGATA49	IaGATA2	0.264199	1.04103	0.253787	Syntenic gene	Between	Ipomoea batatas_Ipomoea aquatic
630	IbGATA51	IaGATA2	0.249709	1.06233	0.235058	Syntenic gene	Between	Ipomoea batatas_Ipomoea aquatic
631	IbGATA61	IaGATA6	0.0494503	0.113358	0.436231	Syntenic gene	Between	Ipomoea batatas_Ipomoea aquatic
632	IbGATA63	IaGATA6	0.0494503	0.113358	0.436231	Syntenic gene	Between	Ipomoea batatas_Ipomoea aquatic
633	IbGATA64	IaGATA6	0.0471819	0.120812	0.390541	Syntenic gene	Between	Ipomoea batatas_Ipomoea aquatic
634	IbGATA65	IaGATA6	0.0543462	0.120487	0.451053	Syntenic gene	Between	Ipomoea batatas_Ipomoea aquatic
635	IbGATA66	IaGATA6	0.272473	1.02893	0.264812	Syntenic gene	Between	Ipomoea batatas_Ipomoea aquatic
636	IbGATA67	IaGATA6	0.26772	0.898888	0.297834	Syntenic gene	Between	Ipomoea batatas_Ipomoea aquatic
637	IbGATA68	IaGATA6	0.269678	1.02362	0.263455	Syntenic gene	Between	Ipomoea batatas_Ipomoea aquatic
638	IbGATA69	IaGATA6	0.276295	0.985854	0.280259	Syntenic gene	Between	Ipomoea batatas_Ipomoea aquatic
639	IbGATA70	IaGATA6	0.276783	1.05149	0.263228	Syntenic gene	Between	Ipomoea batatas_Ipomoea aquatic
640	IbGATA71	IaGATA4	0.175361	1.1316	0.154968	Syntenic gene	Between	Ipomoea batatas_Ipomoea aquatic
641	IbGATA75	IaGATA4	0.171622	1.19743	0.143325	Syntenic gene	Between	Ipomoea batatas_Ipomoea aquatic
642	IbGATA77	IaGATA4	0.202122	1.30063	0.155403	Syntenic gene	Between	Ipomoea batatas_Ipomoea aquatic
643	IbGATA93	IaGATA7	1.07818	NaN	NaN	Syntenic gene	Between	Ipomoea batatas_Ipomoea aquatic
644	IbGATA94	IaGATA8	0.880763	4.98577	0.176655	Syntenic gene	Between	Ipomoea batatas_Ipomoea aquatic
645	IbGATA97	IaGATA9	0.846164	2.36097	0.358397	Syntenic gene	Between	Ipomoea batatas_Ipomoea aquatic
646	IbGATA96	IaGATA10	0.829637	1.44456	0.574317	Syntenic gene	Between	Ipomoea batatas_Ipomoea aquatic
647	IbGATA99	IaGATA7	1.07122	NaN	NaN	Syntenic gene	Between	Ipomoea batatas_Ipomoea aquatic
648	IbGATA98	IaGATA7	1.07122	NaN	NaN	Syntenic gene	Between	Ipomoea batatas_Ipomoea aquatic
649	IbGATA100	IaGATA8	0.942084	NaN	NaN	Syntenic gene	Between	Ipomoea batatas_Ipomoea aquatic
650	IbGATA101	IaGATA10	0.835092	NaN	NaN	Syntenic gene	Between	Ipomoea batatas_Ipomoea aquatic
651	IbGATA103	IaGATA9	0.899503	3.15492	0.285112	Syntenic gene	Between	Ipomoea batatas_Ipomoea aquatic
652	IbGATA102	IaGATA10	0.740479	1.67585	0.441853	Syntenic gene	Between	Ipomoea batatas_Ipomoea aquatic
653	IbGATA104	IaGATA7	1.07492	NaN	NaN	Syntenic gene	Between	Ipomoea batatas_Ipomoea aquatic
654	IbGATA105	IaGATA8	0.864934	2.37781	0.363752	Syntenic gene	Between	Ipomoea batatas_Ipomoea aquatic
655	IbGATA106	IaGATA10	0.973834	NaN	NaN	Syntenic gene	Between	Ipomoea batatas_Ipomoea aquatic
656	IbGATA107	IaGATA10	0.685022	1.69954	0.403064	Syntenic gene	Between	Ipomoea batatas_Ipomoea aquatic
657	IbGATA108	IaGATA8	0.803275	3.313	0.242462	Syntenic gene	Between	Ipomoea batatas_Ipomoea aquatic
658	IbGATA110	IaGATA10	0.661865	2.09039	0.316623	Syntenic gene	Between	Ipomoea batatas_Ipomoea aquatic
659	IbGATA111	IaGATA9	0.822748	2.71924	0.302566	Syntenic gene	Between	Ipomoea batatas_Ipomoea aquatic
660	IbGATA112	IaGATA8	0.886495	NaN	NaN	Syntenic gene	Between	Ipomoea batatas_Ipomoea aquatic
661	IbGATA114	IaGATA10	0.645206	1.70548	0.378313	Syntenic gene	Between	Ipomoea batatas_Ipomoea aquatic
662	IbGATA115	IaGATA10	0.772474	2.11111	0.365908	Syntenic gene	Between	Ipomoea batatas_Ipomoea aquatic
663	IbGATA116	IaGATA9	0.846164	3.19193	0.265094	Syntenic gene	Between	Ipomoea batatas_Ipomoea aquatic
664	IbGATA28	IaGATA9	0.84442	NaN	NaN	Syntenic gene	Between	Ipomoea batatas_Ipomoea aquatic
665	IbGATA61	IaGATA9	0.904746	NaN	NaN	Syntenic gene	Between	Ipomoea batatas_Ipomoea aquatic
666	IbGATA65	IaGATA9	0.941587	NaN	NaN	Syntenic gene	Between	Ipomoea batatas_Ipomoea aquatic
667	IbGATA66	IaGATA9	0.904146	3.35971	0.269115	Syntenic gene	Between	Ipomoea batatas_Ipomoea aquatic
668	IbGATA67	IaGATA9	0.856573	2.3272	0.36807	Syntenic gene	Between	Ipomoea batatas_Ipomoea aquatic
669	IbGATA68	IaGATA9	0.947006	2.67979	0.353389	Syntenic gene	Between	Ipomoea batatas_Ipomoea aquatic
670	IbGATA69	IaGATA9	0.849902	NaN	NaN	Syntenic gene	Between	Ipomoea batatas_Ipomoea aquatic
671	IbGATA70	IaGATA9	0.904489	2.86454	0.315754	Syntenic gene	Between	Ipomoea batatas_Ipomoea aquatic
672	IbGATA81	IaGATA11	0.785019	NaN	NaN	Syntenic gene	Between	Ipomoea batatas_Ipomoea aquatic
673	IbGATA82	IaGATA11	0.787255	NaN	NaN	Syntenic gene	Between	Ipomoea batatas_Ipomoea aquatic
674	IbGATA83	IaGATA11	0.787255	NaN	NaN	Syntenic gene	Between	Ipomoea batatas_Ipomoea aquatic
675	IbGATA1	IaGATA11	0.816383	NaN	NaN	Syntenic gene	Between	Ipomoea batatas_Ipomoea aquatic
676	IbGATA4	IaGATA11	0.767626	NaN	NaN	Syntenic gene	Between	Ipomoea batatas_Ipomoea aquatic
677	IbGATA31	IaGATA11	0.845763	2.88573	0.293085	Syntenic gene	Between	Ipomoea batatas_Ipomoea aquatic
678	IbGATA97	IaGATA12	0.727144	NaN	NaN	Syntenic gene	Between	Ipomoea batatas_Ipomoea aquatic
679	IbGATA103	IaGATA12	0.682208	NaN	NaN	Syntenic gene	Between	Ipomoea batatas_Ipomoea aquatic
680	IbGATA111	IaGATA12	0.717409	NaN	NaN	Syntenic gene	Between	Ipomoea batatas_Ipomoea aquatic
681	IbGATA116	IaGATA12	0.727144	NaN	NaN	Syntenic gene	Between	Ipomoea batatas_Ipomoea aquatic
682	IbGATA61	IaGATA12	0.985498	NaN	NaN	Syntenic gene	Between	Ipomoea batatas_Ipomoea aquatic
683	IbGATA63	IaGATA12	0.985498	NaN	NaN	Syntenic gene	Between	Ipomoea batatas_Ipomoea aquatic
684	IbGATA64	IaGATA12	0.981269	4.31621	0.227345	Syntenic gene	Between	Ipomoea batatas_Ipomoea aquatic
685	IbGATA65	IaGATA12	1.00159	NaN	NaN	Syntenic gene	Between	Ipomoea batatas_Ipomoea aquatic
686	IbGATA66	IaGATA12	0.876002	NaN	NaN	Syntenic gene	Between	Ipomoea batatas_Ipomoea aquatic
687	IbGATA67	IaGATA12	0.889673	NaN	NaN	Syntenic gene	Between	Ipomoea batatas_Ipomoea aquatic
688	IbGATA68	IaGATA12	0.860729	NaN	NaN	Syntenic gene	Between	Ipomoea batatas_Ipomoea aquatic
689	IbGATA69	IaGATA12	0.889884	NaN	NaN	Syntenic gene	Between	Ipomoea batatas_Ipomoea aquatic
690	IbGATA70	IaGATA12	0.882478	NaN	NaN	Syntenic gene	Between	Ipomoea batatas_Ipomoea aquatic
691	IbGATA80	IaGATA13	0.375801	0.804336	0.467219	Syntenic gene	Between	Ipomoea batatas_Ipomoea aquatic
692	IbGATA84	IaGATA15	0.875851	NaN	NaN	Syntenic gene	Between	Ipomoea batatas_Ipomoea aquatic
693	IbGATA85	IaGATA15	0.812213	NaN	NaN	Syntenic gene	Between	Ipomoea batatas_Ipomoea aquatic
694	IbGATA86	IaGATA15	0.887212	NaN	NaN	Syntenic gene	Between	Ipomoea batatas_Ipomoea aquatic
695	IbGATA87	IaGATA14	0.831171	NaN	NaN	Syntenic gene	Between	Ipomoea batatas_Ipomoea aquatic
696	IbGATA89	IaGATA15	0.812213	NaN	NaN	Syntenic gene	Between	Ipomoea batatas_Ipomoea aquatic
697	IbGATA90	IaGATA15	0.901424	NaN	NaN	Syntenic gene	Between	Ipomoea batatas_Ipomoea aquatic
698	IbGATA92	IaGATA15	0.8329	NaN	NaN	Syntenic gene	Between	Ipomoea batatas_Ipomoea aquatic
699	IbGATA124	IaGATA13	0.0468293	0.213749	0.219085	Syntenic gene	Between	Ipomoea batatas_Ipomoea aquatic
700	IbGATA11	IaGATA13	0.0516793	0.180475	0.286351	Syntenic gene	Between	Ipomoea batatas_Ipomoea aquatic
701	IbGATA9	IaGATA14	0.939387	NaN	NaN	Syntenic gene	Between	Ipomoea batatas_Ipomoea aquatic
702	IbGATA12	IaGATA14	0.841983	NaN	NaN	Syntenic gene	Between	Ipomoea batatas_Ipomoea aquatic
703	IbGATA18	IaGATA13	0.053878	0.27111	0.198731	Syntenic gene	Between	Ipomoea batatas_Ipomoea aquatic
704	IbGATA15	IaGATA14	1.00013	NaN	NaN	Syntenic gene	Between	Ipomoea batatas_Ipomoea aquatic
705	IbGATA21	IaGATA13	0.066531	0.142452	0.46704	Syntenic gene	Between	Ipomoea batatas_Ipomoea aquatic
706	IbGATA22	IaGATA14	1.00013	NaN	NaN	Syntenic gene	Between	Ipomoea batatas_Ipomoea aquatic
707	IbGATA43	IaGATA13	0.400158	1.04979	0.38118	Syntenic gene	Between	Ipomoea batatas_Ipomoea aquatic
708	IbGATA45	IaGATA14	0.927686	NaN	NaN	Syntenic gene	Between	Ipomoea batatas_Ipomoea aquatic
709	IbGATA44	IaGATA15	1.00578	NaN	NaN	Syntenic gene	Between	Ipomoea batatas_Ipomoea aquatic
710	IbGATA46	IaGATA13	0.336066	1.07287	0.313239	Syntenic gene	Between	Ipomoea batatas_Ipomoea aquatic
711	IbGATA48	IaGATA14	1.00304	NaN	NaN	Syntenic gene	Between	Ipomoea batatas_Ipomoea aquatic
712	IbGATA47	IaGATA15	0.941683	NaN	NaN	Syntenic gene	Between	Ipomoea batatas_Ipomoea aquatic
713	IbGATA49	IaGATA15	0.804234	NaN	NaN	Syntenic gene	Between	Ipomoea batatas_Ipomoea aquatic
714	IbGATA50	IaGATA14	1.00192	NaN	NaN	Syntenic gene	Between	Ipomoea batatas_Ipomoea aquatic
715	IbGATA51	IaGATA15	0.77051	NaN	NaN	Syntenic gene	Between	Ipomoea batatas_Ipomoea aquatic
716	IbGATA52	IaGATA14	1.00153	NaN	NaN	Syntenic gene	Between	Ipomoea batatas_Ipomoea aquatic
717	IbGATA53	IaGATA13	0.377695	0.971789	0.388659	Syntenic gene	Between	Ipomoea batatas_Ipomoea aquatic
718	IbGATA133	IaGATA16	0.713754	NaN	NaN	Syntenic gene	Between	Ipomoea batatas_Ipomoea aquatic
719	IbGATA134	IaGATA16	0.720246	NaN	NaN	Syntenic gene	Between	Ipomoea batatas_Ipomoea aquatic
720	IbGATA35	IaGATA16	0.744028	3.06322	0.242891	Syntenic gene	Between	Ipomoea batatas_Ipomoea aquatic
721	IbGATA38	IaGATA16	0.735659	2.74985	0.267528	Syntenic gene	Between	Ipomoea batatas_Ipomoea aquatic
722	IbGATA41	IaGATA16	0.735659	4.52049	0.162739	Syntenic gene	Between	Ipomoea batatas_Ipomoea aquatic
723	IbGATA129	IaGATA17	0.4439	NaN	NaN	Syntenic gene	Between	Ipomoea batatas_Ipomoea aquatic
724	IbGATA33	IaGATA17	0.378555	5.15587	0.0734222	Syntenic gene	Between	Ipomoea batatas_Ipomoea aquatic
725	IbGATA36	IaGATA17	0.399896	2.80391	0.142621	Syntenic gene	Between	Ipomoea batatas_Ipomoea aquatic
726	IbGATA54	IaGATA17	0.285451	NaN	NaN	Syntenic gene	Between	Ipomoea batatas_Ipomoea aquatic
727	IbGATA55	IaGATA17	0.289957	NaN	NaN	Syntenic gene	Between	Ipomoea batatas_Ipomoea aquatic
728	IbGATA56	IaGATA17	0.333567	NaN	NaN	Syntenic gene	Between	Ipomoea batatas_Ipomoea aquatic
729	IbGATA57	IaGATA17	0.311149	NaN	NaN	Syntenic gene	Between	Ipomoea batatas_Ipomoea aquatic
730	IbGATA58	IaGATA18	0.723223	NaN	NaN	Syntenic gene	Between	Ipomoea batatas_Ipomoea aquatic
731	IbGATA59	IaGATA17	0.329323	NaN	NaN	Syntenic gene	Between	Ipomoea batatas_Ipomoea aquatic
732	IbGATA60	IaGATA18	0.738562	NaN	NaN	Syntenic gene	Between	Ipomoea batatas_Ipomoea aquatic
733	IbGATA122	IaGATA19	0.895332	NaN	NaN	Syntenic gene	Between	Ipomoea batatas_Ipomoea aquatic
734	IbGATA125	IaGATA19	0.822244	5.83648	0.14088	Syntenic gene	Between	Ipomoea batatas_Ipomoea aquatic
735	IbGATA127	IaGATA19	0.77527	NaN	NaN	Syntenic gene	Between	Ipomoea batatas_Ipomoea aquatic
736	IbGATA129	IaGATA19	0.921562	NaN	NaN	Syntenic gene	Between	Ipomoea batatas_Ipomoea aquatic
737	IbGATA130	IaGATA19	0.671865	NaN	NaN	Syntenic gene	Between	Ipomoea batatas_Ipomoea aquatic
738	IbGATA32	IaGATA20	0.602462	NaN	NaN	Syntenic gene	Between	Ipomoea batatas_Ipomoea aquatic
739	IbGATA33	IaGATA19	0.717543	NaN	NaN	Syntenic gene	Between	Ipomoea batatas_Ipomoea aquatic
740	IbGATA36	IaGATA19	0.645354	NaN	NaN	Syntenic gene	Between	Ipomoea batatas_Ipomoea aquatic
741	IbGATA37	IaGATA20	0.588237	NaN	NaN	Syntenic gene	Between	Ipomoea batatas_Ipomoea aquatic
742	IbGATA39	IaGATA20	0.652885	NaN	NaN	Syntenic gene	Between	Ipomoea batatas_Ipomoea aquatic
743	IbGATA42	IaGATA20	0.647689	NaN	NaN	Syntenic gene	Between	Ipomoea batatas_Ipomoea aquatic
744	IbGATA55	IaGATA19	0.776927	NaN	NaN	Syntenic gene	Between	Ipomoea batatas_Ipomoea aquatic
745	IbGATA54	IaGATA19	0.804941	NaN	NaN	Syntenic gene	Between	Ipomoea batatas_Ipomoea aquatic
746	IbGATA56	IaGATA19	0.853165	NaN	NaN	Syntenic gene	Between	Ipomoea batatas_Ipomoea aquatic
747	IbGATA57	IaGATA19	0.783547	NaN	NaN	Syntenic gene	Between	Ipomoea batatas_Ipomoea aquatic
748	IbGATA59	IaGATA19	0.847232	NaN	NaN	Syntenic gene	Between	Ipomoea batatas_Ipomoea aquatic
749	IbGATA118	IaGATA21	1.15401	NaN	NaN	Syntenic gene	Between	Ipomoea batatas_Ipomoea aquatic
750	IbGATA133	IaGATA21	1.08019	NaN	NaN	Syntenic gene	Between	Ipomoea batatas_Ipomoea aquatic
751	IbGATA134	IaGATA21	1.10555	NaN	NaN	Syntenic gene	Between	Ipomoea batatas_Ipomoea aquatic
752	IbGATA35	IaGATA21	0.754851	NaN	NaN	Syntenic gene	Between	Ipomoea batatas_Ipomoea aquatic
753	IbGATA41	IaGATA21	0.754851	NaN	NaN	Syntenic gene	Between	Ipomoea batatas_Ipomoea aquatic
754	IbGATA80	IaGATA23	1.03263	NaN	NaN	Syntenic gene	Between	Ipomoea batatas_Ipomoea aquatic
755	IbGATA87	IaGATA22	0.867387	NaN	NaN	Syntenic gene	Between	Ipomoea batatas_Ipomoea aquatic
756	IbGATA124	IaGATA23	0.817104	NaN	NaN	Syntenic gene	Between	Ipomoea batatas_Ipomoea aquatic
757	IbGATA11	IaGATA23	0.893579	NaN	NaN	Syntenic gene	Between	Ipomoea batatas_Ipomoea aquatic
758	IbGATA9	IaGATA22	1.01111	NaN	NaN	Syntenic gene	Between	Ipomoea batatas_Ipomoea aquatic
759	IbGATA12	IaGATA22	0.978164	NaN	NaN	Syntenic gene	Between	Ipomoea batatas_Ipomoea aquatic
760	IbGATA18	IaGATA23	0.845637	NaN	NaN	Syntenic gene	Between	Ipomoea batatas_Ipomoea aquatic
761	IbGATA15	IaGATA22	0.829877	NaN	NaN	Syntenic gene	Between	Ipomoea batatas_Ipomoea aquatic
762	IbGATA21	IaGATA23	0.890315	NaN	NaN	Syntenic gene	Between	Ipomoea batatas_Ipomoea aquatic
763	IbGATA22	IaGATA22	0.829877	NaN	NaN	Syntenic gene	Between	Ipomoea batatas_Ipomoea aquatic
764	IbGATA43	IaGATA23	0.85342	NaN	NaN	Syntenic gene	Between	Ipomoea batatas_Ipomoea aquatic
765	IbGATA45	IaGATA22	0.887516	NaN	NaN	Syntenic gene	Between	Ipomoea batatas_Ipomoea aquatic
766	IbGATA46	IaGATA23	0.893097	NaN	NaN	Syntenic gene	Between	Ipomoea batatas_Ipomoea aquatic
767	IbGATA48	IaGATA22	0.812631	NaN	NaN	Syntenic gene	Between	Ipomoea batatas_Ipomoea aquatic
768	IbGATA50	IaGATA22	0.900026	NaN	NaN	Syntenic gene	Between	Ipomoea batatas_Ipomoea aquatic
769	IbGATA52	IaGATA22	0.708861	NaN	NaN	Syntenic gene	Between	Ipomoea batatas_Ipomoea aquatic
770	IbGATA53	IaGATA23	0.832903	NaN	NaN	Syntenic gene	Between	Ipomoea batatas_Ipomoea aquatic
771	IbGATA122	IaGATA25	0.859727	NaN	NaN	Syntenic gene	Between	Ipomoea batatas_Ipomoea aquatic
772	IbGATA123	IaGATA26	0.864245	NaN	NaN	Syntenic gene	Between	Ipomoea batatas_Ipomoea aquatic
773	IbGATA125	IaGATA25	0.811874	NaN	NaN	Syntenic gene	Between	Ipomoea batatas_Ipomoea aquatic
774	IbGATA127	IaGATA25	0.831749	NaN	NaN	Syntenic gene	Between	Ipomoea batatas_Ipomoea aquatic
775	IbGATA129	IaGATA24	0.898734	NaN	NaN	Syntenic gene	Between	Ipomoea batatas_Ipomoea aquatic
776	IbGATA132	IaGATA26	0.885039	2.25568	0.392361	Syntenic gene	Between	Ipomoea batatas_Ipomoea aquatic
777	IbGATA33	IaGATA25	0.856651	NaN	NaN	Syntenic gene	Between	Ipomoea batatas_Ipomoea aquatic
778	IbGATA36	IaGATA25	0.860087	NaN	NaN	Syntenic gene	Between	Ipomoea batatas_Ipomoea aquatic
779	IbGATA103	IaGATA28	0.860797	NaN	NaN	Syntenic gene	Between	Ipomoea batatas_Ipomoea aquatic
780	IbGATA111	IaGATA28	0.869117	3.42232	0.253955	Syntenic gene	Between	Ipomoea batatas_Ipomoea aquatic
781	IbGATA116	IaGATA28	0.873867	2.70469	0.323094	Syntenic gene	Between	Ipomoea batatas_Ipomoea aquatic
782	IbGATA28	IaGATA28	1.04335	NaN	NaN	Syntenic gene	Between	Ipomoea batatas_Ipomoea aquatic
783	IbGATA29	IaGATA28	1.02805	NaN	NaN	Syntenic gene	Between	Ipomoea batatas_Ipomoea aquatic
784	IbGATA61	IaGATA28	0.904941	NaN	NaN	Syntenic gene	Between	Ipomoea batatas_Ipomoea aquatic
785	IbGATA66	IaGATA28	0.904284	NaN	NaN	Syntenic gene	Between	Ipomoea batatas_Ipomoea aquatic
786	IbGATA71	IaGATA28	0.817906	NaN	NaN	Syntenic gene	Between	Ipomoea batatas_Ipomoea aquatic
787	IbGATA72	IaGATA27	0.95124	NaN	NaN	Syntenic gene	Between	Ipomoea batatas_Ipomoea aquatic
788	IbGATA73	IaGATA27	0.943836	NaN	NaN	Syntenic gene	Between	Ipomoea batatas_Ipomoea aquatic
789	IbGATA74	IaGATA27	0.939329	NaN	NaN	Syntenic gene	Between	Ipomoea batatas_Ipomoea aquatic
790	IbGATA76	IaGATA27	0.948632	NaN	NaN	Syntenic gene	Between	Ipomoea batatas_Ipomoea aquatic
791	IbGATA75	IaGATA28	0.915225	1.98557	0.460938	Syntenic gene	Between	Ipomoea batatas_Ipomoea aquatic
792	IbGATA78	IaGATA27	0.951819	NaN	NaN	Syntenic gene	Between	Ipomoea batatas_Ipomoea aquatic
793	IbGATA77	IaGATA28	1.00442	NaN	NaN	Syntenic gene	Between	Ipomoea batatas_Ipomoea aquatic
794	IbGATA79	IaGATA27	0.941394	NaN	NaN	Syntenic gene	Between	Ipomoea batatas_Ipomoea aquatic
795	IbGATA117	IaGATA29	0.760382	NaN	NaN	Syntenic gene	Between	Ipomoea batatas_Ipomoea aquatic
796	IbGATA119	IaGATA29	0.7215	NaN	NaN	Syntenic gene	Between	Ipomoea batatas_Ipomoea aquatic
797	IbGATA120	IaGATA29	0.77737	NaN	NaN	Syntenic gene	Between	Ipomoea batatas_Ipomoea aquatic
798	IbGATA121	IaGATA29	0.729545	NaN	NaN	Syntenic gene	Between	Ipomoea batatas_Ipomoea aquatic
799	IbGATA2	IaGATA30	0.648574	3.84742	0.168574	Syntenic gene	Between	Ipomoea batatas_Ipomoea aquatic
800	IbGATA5	IaGATA30	0.771478	NaN	NaN	Syntenic gene	Between	Ipomoea batatas_Ipomoea aquatic
801	IbGATA7	IaGATA30	0.685647	3.24097	0.211556	Syntenic gene	Between	Ipomoea batatas_Ipomoea aquatic
802	IbGATA8	IaGATA30	0.648574	2.46305	0.263321	Syntenic gene	Between	Ipomoea batatas_Ipomoea aquatic
803	IbGATA30	IaGATA30	0.867835	NaN	NaN	Syntenic gene	Between	Ipomoea batatas_Ipomoea aquatic
804	IbGATA104	IcGATA1	0.0148304	0.14597	0.101599	Syntenic gene	Between	Ipomoea batatas_Ipomoea cairica
805	IbGATA93	IcGATA1	0.023453	0.0975784	0.24035	Syntenic gene	Between	Ipomoea batatas_Ipomoea cairica
806	IbGATA98	IcGATA1	0.014839	0.138857	0.106866	Syntenic gene	Between	Ipomoea batatas_Ipomoea cairica
807	IbGATA99	IcGATA1	0.014839	0.145667	0.101869	Syntenic gene	Between	Ipomoea batatas_Ipomoea cairica
808	IbGATA17	IcGATA10	0.124528	0.170033	0.732375	Syntenic gene	Between	Ipomoea batatas_Ipomoea cairica
809	IbGATA20	IcGATA10	0.10838	0.257873	0.420285	Syntenic gene	Between	Ipomoea batatas_Ipomoea cairica
810	IbGATA23	IcGATA10	0.168135	0.307801	0.546246	Syntenic gene	Between	Ipomoea batatas_Ipomoea cairica
811	IbGATA24	IcGATA10	0.244053	0.51255	0.476155	Syntenic gene	Between	Ipomoea batatas_Ipomoea cairica
812	IbGATA12	IcGATA11	0.0524648	0.162798	0.322268	Syntenic gene	Between	Ipomoea batatas_Ipomoea cairica
813	IbGATA15	IcGATA11	0.0277196	0.154605	0.179293	Syntenic gene	Between	Ipomoea batatas_Ipomoea cairica
814	IbGATA22	IcGATA11	0.0277196	0.154605	0.179293	Syntenic gene	Between	Ipomoea batatas_Ipomoea cairica
815	IbGATA45	IcGATA11	0.200634	0.878254	0.228447	Syntenic gene	Between	Ipomoea batatas_Ipomoea cairica
816	IbGATA48	IcGATA11	0.185706	0.889149	0.208859	Syntenic gene	Between	Ipomoea batatas_Ipomoea cairica
817	IbGATA50	IcGATA11	0.205879	0.853301	0.241274	Syntenic gene	Between	Ipomoea batatas_Ipomoea cairica
818	IbGATA52	IcGATA11	0.188395	0.733928	0.256694	Syntenic gene	Between	Ipomoea batatas_Ipomoea cairica
819	IbGATA87	IcGATA11	0.340862	0.860809	0.395979	Syntenic gene	Between	Ipomoea batatas_Ipomoea cairica
820	IbGATA9	IcGATA11	0.19255	0.402828	0.477996	Syntenic gene	Between	Ipomoea batatas_Ipomoea cairica
821	IbGATA33	IcGATA12	0.151366	0.823959	0.183705	Syntenic gene	Between	Ipomoea batatas_Ipomoea cairica
822	IbGATA36	IcGATA12	0.15824	0.873866	0.18108	Syntenic gene	Between	Ipomoea batatas_Ipomoea cairica
823	IbGATA54	IcGATA12	0.0378725	0.104966	0.360808	Syntenic gene	Between	Ipomoea batatas_Ipomoea cairica
824	IbGATA55	IcGATA12	0.0129798	0.123963	0.104707	Syntenic gene	Between	Ipomoea batatas_Ipomoea cairica
825	IbGATA56	IcGATA12	0.0185025	0.103216	0.17926	Syntenic gene	Between	Ipomoea batatas_Ipomoea cairica
826	IbGATA57	IcGATA12	0.0106228	0.156409	0.0679169	Syntenic gene	Between	Ipomoea batatas_Ipomoea cairica
827	IbGATA59	IcGATA12	0.0171084	0.1183	0.144619	Syntenic gene	Between	Ipomoea batatas_Ipomoea cairica
828	IbGATA32	IcGATA13	0.0243951	0.0726465	0.335806	Syntenic gene	Between	Ipomoea batatas_Ipomoea cairica
829	IbGATA37	IcGATA13	0.0257798	0.0870209	0.296249	Syntenic gene	Between	Ipomoea batatas_Ipomoea cairica
830	IbGATA39	IcGATA13	0.0252499	0.0834192	0.302687	Syntenic gene	Between	Ipomoea batatas_Ipomoea cairica
831	IbGATA42	IcGATA13	0.0271769	0.077224	0.351923	Syntenic gene	Between	Ipomoea batatas_Ipomoea cairica
832	IbGATA122	IcGATA14	0.489037	2.25067	0.217285	Syntenic gene	Between	Ipomoea batatas_Ipomoea cairica
833	IbGATA125	IcGATA14	0.479288	1.44341	0.332054	Syntenic gene	Between	Ipomoea batatas_Ipomoea cairica
834	IbGATA127	IcGATA14	0.488082	1.51626	0.321897	Syntenic gene	Between	Ipomoea batatas_Ipomoea cairica
835	IbGATA129	IcGATA14	0.479899	1.52881	0.313904	Syntenic gene	Between	Ipomoea batatas_Ipomoea cairica
836	IbGATA130	IcGATA14	0.460536	2.57847	0.178608	Syntenic gene	Between	Ipomoea batatas_Ipomoea cairica
837	IbGATA33	IcGATA14	0.0178846	0.0625129	0.286094	Syntenic gene	Between	Ipomoea batatas_Ipomoea cairica
838	IbGATA36	IcGATA14	0.0193917	0.0583253	0.332474	Syntenic gene	Between	Ipomoea batatas_Ipomoea cairica
839	IbGATA54	IcGATA14	0.150874	0.719471	0.209702	Syntenic gene	Between	Ipomoea batatas_Ipomoea cairica
840	IbGATA55	IcGATA14	0.1202	0.627885	0.191437	Syntenic gene	Between	Ipomoea batatas_Ipomoea cairica
841	IbGATA56	IcGATA14	0.14178	0.696684	0.203507	Syntenic gene	Between	Ipomoea batatas_Ipomoea cairica
842	IbGATA57	IcGATA14	0.120353	0.721557	0.166796	Syntenic gene	Between	Ipomoea batatas_Ipomoea cairica
843	IbGATA59	IcGATA14	0.138718	0.703639	0.197144	Syntenic gene	Between	Ipomoea batatas_Ipomoea cairica
844	IbGATA133	IcGATA15	0.191889	0.64076	0.299471	Syntenic gene	Between	Ipomoea batatas_Ipomoea cairica
845	IbGATA134	IcGATA15	0.196875	0.681055	0.289073	Syntenic gene	Between	Ipomoea batatas_Ipomoea cairica
846	IbGATA35	IcGATA15	0.0572389	0.126565	0.45225	Syntenic gene	Between	Ipomoea batatas_Ipomoea cairica
847	IbGATA38	IcGATA15	0.0245007	0.0806144	0.303924	Syntenic gene	Between	Ipomoea batatas_Ipomoea cairica
848	IbGATA41	IcGATA15	0.0218319	0.0738534	0.295612	Syntenic gene	Between	Ipomoea batatas_Ipomoea cairica
849	IbGATA2	IcGATA16	0.225532	0.928114	0.243	Syntenic gene	Between	Ipomoea batatas_Ipomoea cairica
850	IbGATA30	IcGATA16	0.024002	0.177847	0.134959	Syntenic gene	Between	Ipomoea batatas_Ipomoea cairica
851	IbGATA31	IcGATA16	0.0279257	0.165874	0.168355	Syntenic gene	Between	Ipomoea batatas_Ipomoea cairica
852	IbGATA4	IcGATA16	0.243331	1.7084	0.142432	Syntenic gene	Between	Ipomoea batatas_Ipomoea cairica
853	IbGATA5	IcGATA16	0.213348	0.797486	0.267525	Syntenic gene	Between	Ipomoea batatas_Ipomoea cairica
854	IbGATA7	IcGATA16	0.267427	1.11567	0.239701	Syntenic gene	Between	Ipomoea batatas_Ipomoea cairica
855	IbGATA8	IcGATA16	0.27338	1.08587	0.25176	Syntenic gene	Between	Ipomoea batatas_Ipomoea cairica
856	IbGATA82	IcGATA16	0.355776	1.44838	0.245638	Syntenic gene	Between	Ipomoea batatas_Ipomoea cairica
857	IbGATA111	IcGATA17	0.560472	NaN	NaN	Syntenic gene	Between	Ipomoea batatas_Ipomoea cairica
858	IbGATA116	IcGATA17	0.551358	NaN	NaN	Syntenic gene	Between	Ipomoea batatas_Ipomoea cairica
859	IbGATA28	IcGATA17	0.0227657	0.205912	0.11056	Syntenic gene	Between	Ipomoea batatas_Ipomoea cairica
860	IbGATA29	IcGATA17	0.0216708	0.251668	0.0861084	Syntenic gene	Between	Ipomoea batatas_Ipomoea cairica
861	IbGATA3	IcGATA17	0.0203505	0.199089	0.102218	Syntenic gene	Between	Ipomoea batatas_Ipomoea cairica
862	IbGATA71	IcGATA17	0.164533	1.15387	0.142592	Syntenic gene	Between	Ipomoea batatas_Ipomoea cairica
863	IbGATA75	IcGATA17	0.182352	1.18787	0.153512	Syntenic gene	Between	Ipomoea batatas_Ipomoea cairica
864	IbGATA77	IcGATA17	0.196591	1.19803	0.164095	Syntenic gene	Between	Ipomoea batatas_Ipomoea cairica
865	IbGATA97	IcGATA17	0.551358	NaN	NaN	Syntenic gene	Between	Ipomoea batatas_Ipomoea cairica
866	IbGATA44	IcGATA18	0.0473671	0.223953	0.211505	Syntenic gene	Between	Ipomoea batatas_Ipomoea cairica
867	IbGATA47	IcGATA18	0.0367309	0.247052	0.148677	Syntenic gene	Between	Ipomoea batatas_Ipomoea cairica
868	IbGATA49	IcGATA18	0.0490574	0.242875	0.201986	Syntenic gene	Between	Ipomoea batatas_Ipomoea cairica
869	IbGATA51	IcGATA18	0.0487473	0.258005	0.188939	Syntenic gene	Between	Ipomoea batatas_Ipomoea cairica
870	IbGATA84	IcGATA18	0.238742	1.09493	0.218043	Syntenic gene	Between	Ipomoea batatas_Ipomoea cairica
871	IbGATA85	IcGATA18	0.230927	0.983589	0.234781	Syntenic gene	Between	Ipomoea batatas_Ipomoea cairica
872	IbGATA86	IcGATA18	0.224422	1.15433	0.194417	Syntenic gene	Between	Ipomoea batatas_Ipomoea cairica
873	IbGATA89	IcGATA18	0.230927	0.983589	0.234781	Syntenic gene	Between	Ipomoea batatas_Ipomoea cairica
874	IbGATA90	IcGATA18	0.23762	1.12509	0.211202	Syntenic gene	Between	Ipomoea batatas_Ipomoea cairica
875	IbGATA92	IcGATA18	0.232941	0.988099	0.235746	Syntenic gene	Between	Ipomoea batatas_Ipomoea cairica
876	IbGATA12	IcGATA19	0.185591	0.911315	0.203652	Syntenic gene	Between	Ipomoea batatas_Ipomoea cairica
877	IbGATA15	IcGATA19	0.180844	0.668769	0.270414	Syntenic gene	Between	Ipomoea batatas_Ipomoea cairica
878	IbGATA22	IcGATA19	0.180844	0.668769	0.270414	Syntenic gene	Between	Ipomoea batatas_Ipomoea cairica
879	IbGATA45	IcGATA19	0.0561009	0.171641	0.32685	Syntenic gene	Between	Ipomoea batatas_Ipomoea cairica
880	IbGATA48	IcGATA19	0.0410342	0.148921	0.275545	Syntenic gene	Between	Ipomoea batatas_Ipomoea cairica
881	IbGATA50	IcGATA19	0.0638301	0.106779	0.597777	Syntenic gene	Between	Ipomoea batatas_Ipomoea cairica
882	IbGATA52	IcGATA19	0.0473202	0.126477	0.37414	Syntenic gene	Between	Ipomoea batatas_Ipomoea cairica
883	IbGATA87	IcGATA19	0.204492	0.987394	0.207103	Syntenic gene	Between	Ipomoea batatas_Ipomoea cairica
884	IbGATA9	IcGATA19	0.345535	1.51118	0.228653	Syntenic gene	Between	Ipomoea batatas_Ipomoea cairica
885	IbGATA100	IcGATA2	0.477899	1.06328	0.449456	Syntenic gene	Between	Ipomoea batatas_Ipomoea cairica
886	IbGATA105	IcGATA2	0.0365748	0.198452	0.184301	Syntenic gene	Between	Ipomoea batatas_Ipomoea cairica
887	IbGATA108	IcGATA2	0.0492469	0.214624	0.229456	Syntenic gene	Between	Ipomoea batatas_Ipomoea cairica
888	IbGATA112	IcGATA2	0.0175005	0.174699	0.100175	Syntenic gene	Between	Ipomoea batatas_Ipomoea cairica
889	IbGATA94	IcGATA2	0.0191144	0.147971	0.129177	Syntenic gene	Between	Ipomoea batatas_Ipomoea cairica
890	IbGATA11	IcGATA20	0.313222	0.992708	0.315523	Syntenic gene	Between	Ipomoea batatas_Ipomoea cairica
891	IbGATA124	IcGATA20	0.234991	1.16676	0.201405	Syntenic gene	Between	Ipomoea batatas_Ipomoea cairica
892	IbGATA18	IcGATA20	0.242362	1.09638	0.221057	Syntenic gene	Between	Ipomoea batatas_Ipomoea cairica
893	IbGATA21	IcGATA20	0.311351	1.04122	0.299025	Syntenic gene	Between	Ipomoea batatas_Ipomoea cairica
894	IbGATA43	IcGATA20	0.0704632	0.118429	0.594985	Syntenic gene	Between	Ipomoea batatas_Ipomoea cairica
895	IbGATA46	IcGATA20	0.0711015	0.15452	0.460144	Syntenic gene	Between	Ipomoea batatas_Ipomoea cairica
896	IbGATA53	IcGATA20	0.0554367	0.15365	0.360799	Syntenic gene	Between	Ipomoea batatas_Ipomoea cairica
897	IbGATA80	IcGATA20	0.0590265	0.135987	0.434061	Syntenic gene	Between	Ipomoea batatas_Ipomoea cairica
898	IbGATA39	IcGATA21	0.454912	2.13901	0.212674	Syntenic gene	Between	Ipomoea batatas_Ipomoea cairica
899	IbGATA44	IcGATA21	0.249802	1.00586	0.248346	Syntenic gene	Between	Ipomoea batatas_Ipomoea cairica
900	IbGATA47	IcGATA21	0.218764	1.0525	0.207851	Syntenic gene	Between	Ipomoea batatas_Ipomoea cairica
901	IbGATA49	IcGATA21	0.242361	0.923549	0.262423	Syntenic gene	Between	Ipomoea batatas_Ipomoea cairica
902	IbGATA51	IcGATA21	0.234846	0.943188	0.248991	Syntenic gene	Between	Ipomoea batatas_Ipomoea cairica
903	IbGATA84	IcGATA21	0.0339346	0.16446	0.206339	Syntenic gene	Between	Ipomoea batatas_Ipomoea cairica
904	IbGATA85	IcGATA21	0.0273086	0.183294	0.148988	Syntenic gene	Between	Ipomoea batatas_Ipomoea cairica
905	IbGATA86	IcGATA21	0.0329008	0.166258	0.19789	Syntenic gene	Between	Ipomoea batatas_Ipomoea cairica
906	IbGATA89	IcGATA21	0.0273086	0.183294	0.148988	Syntenic gene	Between	Ipomoea batatas_Ipomoea cairica
907	IbGATA90	IcGATA21	0.0480386	0.177935	0.269979	Syntenic gene	Between	Ipomoea batatas_Ipomoea cairica
908	IbGATA92	IcGATA21	0.0322154	0.165489	0.194668	Syntenic gene	Between	Ipomoea batatas_Ipomoea cairica
909	IbGATA12	IcGATA22	0.278654	0.86745	0.321234	Syntenic gene	Between	Ipomoea batatas_Ipomoea cairica
910	IbGATA15	IcGATA22	0.228723	1.16662	0.196057	Syntenic gene	Between	Ipomoea batatas_Ipomoea cairica
911	IbGATA22	IcGATA22	0.228723	1.16662	0.196057	Syntenic gene	Between	Ipomoea batatas_Ipomoea cairica
912	IbGATA45	IcGATA22	0.167418	1.11883	0.149637	Syntenic gene	Between	Ipomoea batatas_Ipomoea cairica
913	IbGATA48	IcGATA22	0.216373	1.15607	0.187163	Syntenic gene	Between	Ipomoea batatas_Ipomoea cairica
914	IbGATA50	IcGATA22	0.171187	1.24605	0.137384	Syntenic gene	Between	Ipomoea batatas_Ipomoea cairica
915	IbGATA52	IcGATA22	0.191865	1.10378	0.173826	Syntenic gene	Between	Ipomoea batatas_Ipomoea cairica
916	IbGATA87	IcGATA22	0.0468249	0.266376	0.175785	Syntenic gene	Between	Ipomoea batatas_Ipomoea cairica
917	IbGATA118	IcGATA23	0.0201057	0.117214	0.171531	Syntenic gene	Between	Ipomoea batatas_Ipomoea cairica
918	IbGATA133	IcGATA23	0.151164	0.58523	0.258299	Syntenic gene	Between	Ipomoea batatas_Ipomoea cairica
919	IbGATA134	IcGATA23	0.161172	0.556097	0.289826	Syntenic gene	Between	Ipomoea batatas_Ipomoea cairica
920	IbGATA35	IcGATA23	0.163702	0.646471	0.253224	Syntenic gene	Between	Ipomoea batatas_Ipomoea cairica
921	IbGATA41	IcGATA23	0.139199	0.682959	0.203818	Syntenic gene	Between	Ipomoea batatas_Ipomoea cairica
922	IbGATA117	IcGATA24	0.0281261	0.291619	0.096448	Syntenic gene	Between	Ipomoea batatas_Ipomoea cairica
923	IbGATA119	IcGATA24	0.0472248	0.209504	0.225412	Syntenic gene	Between	Ipomoea batatas_Ipomoea cairica
924	IbGATA120	IcGATA24	0.0338881	0.216134	0.156792	Syntenic gene	Between	Ipomoea batatas_Ipomoea cairica
925	IbGATA121	IcGATA24	0.0411162	0.314193	0.130863	Syntenic gene	Between	Ipomoea batatas_Ipomoea cairica
926	IbGATA1	IcGATA25	0.193221	1.33919	0.144281	Syntenic gene	Between	Ipomoea batatas_Ipomoea cairica
927	IbGATA4	IcGATA25	0.176205	1.13393	0.155393	Syntenic gene	Between	Ipomoea batatas_Ipomoea cairica
928	IbGATA81	IcGATA25	0.0581695	0.231548	0.25122	Syntenic gene	Between	Ipomoea batatas_Ipomoea cairica
929	IbGATA82	IcGATA25	0.0374688	0.22145	0.169197	Syntenic gene	Between	Ipomoea batatas_Ipomoea cairica
930	IbGATA83	IcGATA25	0.0416423	0.197563	0.21078	Syntenic gene	Between	Ipomoea batatas_Ipomoea cairica
931	IbGATA133	IcGATA26	0.0241214	0.127406	0.189328	Syntenic gene	Between	Ipomoea batatas_Ipomoea cairica
932	IbGATA134	IcGATA26	0.0312545	0.152942	0.204355	Syntenic gene	Between	Ipomoea batatas_Ipomoea cairica
933	IbGATA35	IcGATA26	0.169415	0.599624	0.282535	Syntenic gene	Between	Ipomoea batatas_Ipomoea cairica
934	IbGATA38	IcGATA26	0.191151	0.752201	0.254122	Syntenic gene	Between	Ipomoea batatas_Ipomoea cairica
935	IbGATA41	IcGATA26	0.149539	0.6238	0.239723	Syntenic gene	Between	Ipomoea batatas_Ipomoea cairica
936	IbGATA103	IcGATA27	0.297465	1.12662	0.264033	Syntenic gene	Between	Ipomoea batatas_Ipomoea cairica
937	IbGATA111	IcGATA27	0.276666	1.10969	0.249318	Syntenic gene	Between	Ipomoea batatas_Ipomoea cairica
938	IbGATA116	IcGATA27	0.34151	1.29735	0.263236	Syntenic gene	Between	Ipomoea batatas_Ipomoea cairica
939	IbGATA29	IcGATA27	0.545502	NaN	NaN	Syntenic gene	Between	Ipomoea batatas_Ipomoea cairica
940	IbGATA61	IcGATA27	0.272634	1.31577	0.207204	Syntenic gene	Between	Ipomoea batatas_Ipomoea cairica
941	IbGATA63	IcGATA27	0.272634	1.31577	0.207204	Syntenic gene	Between	Ipomoea batatas_Ipomoea cairica
942	IbGATA64	IcGATA27	0.272634	1.31577	0.207204	Syntenic gene	Between	Ipomoea batatas_Ipomoea cairica
943	IbGATA65	IcGATA27	0.30036	1.38503	0.216862	Syntenic gene	Between	Ipomoea batatas_Ipomoea cairica
944	IbGATA66	IcGATA27	0.0366018	0.0964743	0.379395	Syntenic gene	Between	Ipomoea batatas_Ipomoea cairica
945	IbGATA67	IcGATA27	0.0262537	0.0907773	0.28921	Syntenic gene	Between	Ipomoea batatas_Ipomoea cairica
946	IbGATA68	IcGATA27	0.030004	0.0879054	0.341322	Syntenic gene	Between	Ipomoea batatas_Ipomoea cairica
947	IbGATA69	IcGATA27	0.0295208	0.0774644	0.381089	Syntenic gene	Between	Ipomoea batatas_Ipomoea cairica
948	IbGATA70	IcGATA27	0.036565	0.091577	0.399282	Syntenic gene	Between	Ipomoea batatas_Ipomoea cairica
949	IbGATA97	IcGATA27	0.34151	1.29735	0.263236	Syntenic gene	Between	Ipomoea batatas_Ipomoea cairica
950	IbGATA1	IcGATA28	0.0287073	0.213394	0.134528	Syntenic gene	Between	Ipomoea batatas_Ipomoea cairica
951	IbGATA4	IcGATA28	0.0225017	0.187981	0.119702	Syntenic gene	Between	Ipomoea batatas_Ipomoea cairica
952	IbGATA40	IcGATA28	0.0414417	0.211038	0.19637	Syntenic gene	Between	Ipomoea batatas_Ipomoea cairica
953	IbGATA6	IcGATA28	0.043182	0.204453	0.211207	Syntenic gene	Between	Ipomoea batatas_Ipomoea cairica
954	IbGATA81	IcGATA28	0.269874	1.10792	0.243587	Syntenic gene	Between	Ipomoea batatas_Ipomoea cairica
955	IbGATA82	IcGATA28	0.245642	1.04137	0.235884	Syntenic gene	Between	Ipomoea batatas_Ipomoea cairica
956	IbGATA83	IcGATA28	0.238775	1.08981	0.219097	Syntenic gene	Between	Ipomoea batatas_Ipomoea cairica
957	IbGATA2	IcGATA29	0.0229703	0.147079	0.156176	Syntenic gene	Between	Ipomoea batatas_Ipomoea cairica
958	IbGATA30	IcGATA29	0.203004	0.969686	0.20935	Syntenic gene	Between	Ipomoea batatas_Ipomoea cairica
959	IbGATA31	IcGATA29	0.199654	0.888269	0.224768	Syntenic gene	Between	Ipomoea batatas_Ipomoea cairica
960	IbGATA5	IcGATA29	0.0219729	0.167759	0.130979	Syntenic gene	Between	Ipomoea batatas_Ipomoea cairica
961	IbGATA7	IcGATA29	0.0597634	0.251449	0.237676	Syntenic gene	Between	Ipomoea batatas_Ipomoea cairica
962	IbGATA8	IcGATA29	0.064185	0.233051	0.275412	Syntenic gene	Between	Ipomoea batatas_Ipomoea cairica
963	IbGATA81	IcGATA29	0.392847	2.37957	0.165092	Syntenic gene	Between	Ipomoea batatas_Ipomoea cairica
964	IbGATA101	IcGATA3	0.0246148	0.182097	0.135174	Syntenic gene	Between	Ipomoea batatas_Ipomoea cairica
965	IbGATA106	IcGATA3	0.0248928	0.1741	0.14298	Syntenic gene	Between	Ipomoea batatas_Ipomoea cairica
966	IbGATA109	IcGATA3	0.0245756	0.171744	0.143094	Syntenic gene	Between	Ipomoea batatas_Ipomoea cairica
967	IbGATA113	IcGATA3	0.024598	0.182561	0.134738	Syntenic gene	Between	Ipomoea batatas_Ipomoea cairica
968	IbGATA95	IcGATA3	0.0248928	0.1741	0.14298	Syntenic gene	Between	Ipomoea batatas_Ipomoea cairica
969	IbGATA72	IcGATA30	0.00852989	0.0854121	0.0998674	Syntenic gene	Between	Ipomoea batatas_Ipomoea cairica
970	IbGATA73	IcGATA30	0.00876614	0.0845966	0.103623	Syntenic gene	Between	Ipomoea batatas_Ipomoea cairica
971	IbGATA74	IcGATA30	0.0106776	0.0670144	0.159333	Syntenic gene	Between	Ipomoea batatas_Ipomoea cairica
972	IbGATA76	IcGATA30	0.00995983	0.0907908	0.109701	Syntenic gene	Between	Ipomoea batatas_Ipomoea cairica
973	IbGATA78	IcGATA30	0.0413331	0.10816	0.382149	Syntenic gene	Between	Ipomoea batatas_Ipomoea cairica
974	IbGATA79	IcGATA30	0.00852383	0.0909823	0.0936867	Syntenic gene	Between	Ipomoea batatas_Ipomoea cairica
975	IbGATA111	IcGATA31	0.367676	NaN	NaN	Syntenic gene	Between	Ipomoea batatas_Ipomoea cairica
976	IbGATA116	IcGATA31	0.404879	NaN	NaN	Syntenic gene	Between	Ipomoea batatas_Ipomoea cairica
977	IbGATA28	IcGATA31	0.255758	1.807	0.141537	Syntenic gene	Between	Ipomoea batatas_Ipomoea cairica
978	IbGATA29	IcGATA31	0.185519	1.34854	0.13757	Syntenic gene	Between	Ipomoea batatas_Ipomoea cairica
979	IbGATA61	IcGATA31	0.457978	NaN	NaN	Syntenic gene	Between	Ipomoea batatas_Ipomoea cairica
980	IbGATA71	IcGATA31	0.0361516	0.199971	0.180784	Syntenic gene	Between	Ipomoea batatas_Ipomoea cairica
981	IbGATA75	IcGATA31	0.0409483	0.218732	0.187208	Syntenic gene	Between	Ipomoea batatas_Ipomoea cairica
982	IbGATA77	IcGATA31	0.0201996	0.107033	0.188723	Syntenic gene	Between	Ipomoea batatas_Ipomoea cairica
983	IbGATA103	IcGATA32	0.330937	1.02833	0.321821	Syntenic gene	Between	Ipomoea batatas_Ipomoea cairica
984	IbGATA111	IcGATA32	0.315544	1.09606	0.287889	Syntenic gene	Between	Ipomoea batatas_Ipomoea cairica
985	IbGATA116	IcGATA32	0.358712	1.05196	0.340996	Syntenic gene	Between	Ipomoea batatas_Ipomoea cairica
986	IbGATA61	IcGATA32	0.0717844	0.171229	0.419231	Syntenic gene	Between	Ipomoea batatas_Ipomoea cairica
987	IbGATA63	IcGATA32	0.0717844	0.171229	0.419231	Syntenic gene	Between	Ipomoea batatas_Ipomoea cairica
988	IbGATA64	IcGATA32	0.0694093	0.179518	0.386642	Syntenic gene	Between	Ipomoea batatas_Ipomoea cairica
989	IbGATA65	IcGATA32	0.069505	0.144678	0.480413	Syntenic gene	Between	Ipomoea batatas_Ipomoea cairica
990	IbGATA66	IcGATA32	0.296874	1.02658	0.289189	Syntenic gene	Between	Ipomoea batatas_Ipomoea cairica
991	IbGATA67	IcGATA32	0.2657	0.959437	0.276934	Syntenic gene	Between	Ipomoea batatas_Ipomoea cairica
992	IbGATA68	IcGATA32	0.298612	1.03511	0.288485	Syntenic gene	Between	Ipomoea batatas_Ipomoea cairica
993	IbGATA69	IcGATA32	0.298974	1.13692	0.262969	Syntenic gene	Between	Ipomoea batatas_Ipomoea cairica
994	IbGATA70	IcGATA32	0.284542	1.03991	0.27362	Syntenic gene	Between	Ipomoea batatas_Ipomoea cairica
995	IbGATA97	IcGATA32	0.358712	1.02864	0.348726	Syntenic gene	Between	Ipomoea batatas_Ipomoea cairica
996	IbGATA103	IcGATA4	0.0362229	0.126698	0.2859	Syntenic gene	Between	Ipomoea batatas_Ipomoea cairica
997	IbGATA111	IcGATA4	0.0410281	0.132561	0.309504	Syntenic gene	Between	Ipomoea batatas_Ipomoea cairica
998	IbGATA116	IcGATA4	0.0445745	0.145029	0.30735	Syntenic gene	Between	Ipomoea batatas_Ipomoea cairica
999	IbGATA28	IcGATA4	0.572148	2.30319	0.248415	Syntenic gene	Between	Ipomoea batatas_Ipomoea cairica
1000	IbGATA61	IcGATA4	0.264798	1.27572	0.207567	Syntenic gene	Between	Ipomoea batatas_Ipomoea cairica
1001	IbGATA65	IcGATA4	0.290355	0.973091	0.298384	Syntenic gene	Between	Ipomoea batatas_Ipomoea cairica
1002	IbGATA66	IcGATA4	0.291742	1.13932	0.256067	Syntenic gene	Between	Ipomoea batatas_Ipomoea cairica
1003	IbGATA67	IcGATA4	0.241103	1.14327	0.21089	Syntenic gene	Between	Ipomoea batatas_Ipomoea cairica
1004	IbGATA68	IcGATA4	0.290371	1.16486	0.249275	Syntenic gene	Between	Ipomoea batatas_Ipomoea cairica
1005	IbGATA69	IcGATA4	0.278579	1.2199	0.228361	Syntenic gene	Between	Ipomoea batatas_Ipomoea cairica
1006	IbGATA70	IcGATA4	0.296099	1.27063	0.233032	Syntenic gene	Between	Ipomoea batatas_Ipomoea cairica
1007	IbGATA97	IcGATA4	0.0445745	0.131243	0.339633	Syntenic gene	Between	Ipomoea batatas_Ipomoea cairica
1008	IbGATA101	IcGATA5	0.44497	1.60346	0.277506	Syntenic gene	Between	Ipomoea batatas_Ipomoea cairica
1009	IbGATA102	IcGATA5	0.0128724	0.130895	0.0983414	Syntenic gene	Between	Ipomoea batatas_Ipomoea cairica
1010	IbGATA106	IcGATA5	0.433023	1.70321	0.25424	Syntenic gene	Between	Ipomoea batatas_Ipomoea cairica
1011	IbGATA107	IcGATA5	0.0677907	0.17828	0.380248	Syntenic gene	Between	Ipomoea batatas_Ipomoea cairica
1012	IbGATA110	IcGATA5	0.0398214	0.15547	0.256135	Syntenic gene	Between	Ipomoea batatas_Ipomoea cairica
1013	IbGATA114	IcGATA5	0.258735	0.635799	0.406945	Syntenic gene	Between	Ipomoea batatas_Ipomoea cairica
1014	IbGATA115	IcGATA5	0.033207	0.121301	0.273757	Syntenic gene	Between	Ipomoea batatas_Ipomoea cairica
1015	IbGATA96	IcGATA5	0.0682723	0.193592	0.352661	Syntenic gene	Between	Ipomoea batatas_Ipomoea cairica
1016	IbGATA122	IcGATA6	0.0176035	0.0665256	0.264612	Syntenic gene	Between	Ipomoea batatas_Ipomoea cairica
1017	IbGATA125	IcGATA6	0.536685	1.53631	0.349334	Syntenic gene	Between	Ipomoea batatas_Ipomoea cairica
1018	IbGATA127	IcGATA6	0.538269	1.47684	0.364473	Syntenic gene	Between	Ipomoea batatas_Ipomoea cairica
1019	IbGATA33	IcGATA6	0.485476	1.98143	0.245012	Syntenic gene	Between	Ipomoea batatas_Ipomoea cairica
1020	IbGATA36	IcGATA6	0.450312	2.06522	0.218045	Syntenic gene	Between	Ipomoea batatas_Ipomoea cairica
1021	IbGATA129	IcGATA8	0.0287202	0.0972164	0.295426	Syntenic gene	Between	Ipomoea batatas_Ipomoea cairica
1022	IbGATA11	IcGATA9	0.0524982	0.178256	0.29451	Syntenic gene	Between	Ipomoea batatas_Ipomoea cairica
1023	IbGATA124	IcGATA9	0.05016	0.220061	0.227937	Syntenic gene	Between	Ipomoea batatas_Ipomoea cairica
1024	IbGATA18	IcGATA9	0.0525121	0.272377	0.192792	Syntenic gene	Between	Ipomoea batatas_Ipomoea cairica
1025	IbGATA21	IcGATA9	0.0672124	0.138906	0.483871	Syntenic gene	Between	Ipomoea batatas_Ipomoea cairica
1026	IbGATA43	IcGATA9	0.348843	1.03972	0.335516	Syntenic gene	Between	Ipomoea batatas_Ipomoea cairica
1027	IbGATA46	IcGATA9	0.302684	1.15656	0.26171	Syntenic gene	Between	Ipomoea batatas_Ipomoea cairica
1028	IbGATA53	IcGATA9	0.325759	0.962913	0.338305	Syntenic gene	Between	Ipomoea batatas_Ipomoea cairica
1029	IbGATA80	IcGATA9	0.268356	0.979689	0.27392	Syntenic gene	Between	Ipomoea batatas_Ipomoea cairica
1030	IbGATA80	IpGATA5	0.2974	0.796517	0.373375	Syntenic gene	Between	Ipomoea batatas_Ipomoea purpurea
1031	IbGATA80	IpGATA15	0.0282129	0.0501276	0.562822	Syntenic gene	Between	Ipomoea batatas_Ipomoea purpurea
1032	IbGATA81	IpGATA1	0.234182	0.874754	0.267712	Syntenic gene	Between	Ipomoea batatas_Ipomoea purpurea
1033	IbGATA82	IpGATA1	0.226296	0.878918	0.257471	Syntenic gene	Between	Ipomoea batatas_Ipomoea purpurea
1034	IbGATA82	IpGATA9	0.383896	1.7192	0.223299	Syntenic gene	Between	Ipomoea batatas_Ipomoea purpurea
1035	IbGATA83	IpGATA1	0.223934	0.936313	0.239166	Syntenic gene	Between	Ipomoea batatas_Ipomoea purpurea
1036	IbGATA84	IpGATA21	0.0418822	0.125839	0.332823	Syntenic gene	Between	Ipomoea batatas_Ipomoea purpurea
1037	IbGATA84	IpGATA13	0.250222	1.04657	0.239087	Syntenic gene	Between	Ipomoea batatas_Ipomoea purpurea
1038	IbGATA85	IpGATA21	0.03447	0.181538	0.189877	Syntenic gene	Between	Ipomoea batatas_Ipomoea purpurea
1039	IbGATA85	IpGATA13	0.235098	0.928781	0.253125	Syntenic gene	Between	Ipomoea batatas_Ipomoea purpurea
1040	IbGATA86	IpGATA21	0.0384436	0.167488	0.22953	Syntenic gene	Between	Ipomoea batatas_Ipomoea purpurea
1041	IbGATA87	IpGATA22	0.0627093	0.209648	0.299118	Syntenic gene	Between	Ipomoea batatas_Ipomoea purpurea
1042	IbGATA87	IpGATA3	0.279491	0.877335	0.318568	Syntenic gene	Between	Ipomoea batatas_Ipomoea purpurea
1043	IbGATA87	IpGATA14	0.268724	1.11472	0.241069	Syntenic gene	Between	Ipomoea batatas_Ipomoea purpurea
1044	IbGATA86	IpGATA13	0.240102	1.13599	0.211359	Syntenic gene	Between	Ipomoea batatas_Ipomoea purpurea
1045	IbGATA89	IpGATA21	0.03447	0.181538	0.189877	Syntenic gene	Between	Ipomoea batatas_Ipomoea purpurea
1046	IbGATA89	IpGATA13	0.235098	0.928781	0.253125	Syntenic gene	Between	Ipomoea batatas_Ipomoea purpurea
1047	IbGATA90	IpGATA21	0.047331	0.183364	0.258126	Syntenic gene	Between	Ipomoea batatas_Ipomoea purpurea
1048	IbGATA90	IpGATA13	0.234142	1.06246	0.220377	Syntenic gene	Between	Ipomoea batatas_Ipomoea purpurea
1049	IbGATA92	IpGATA21	0.0344135	0.151868	0.226601	Syntenic gene	Between	Ipomoea batatas_Ipomoea purpurea
1050	IbGATA92	IpGATA13	0.24787	0.934741	0.265175	Syntenic gene	Between	Ipomoea batatas_Ipomoea purpurea
1051	IbGATA93	IpGATA23	0.0139857	0.0853192	0.163922	Syntenic gene	Between	Ipomoea batatas_Ipomoea purpurea
1052	IbGATA94	IpGATA24	0.040392	0.147898	0.273108	Syntenic gene	Between	Ipomoea batatas_Ipomoea purpurea
1053	IbGATA95	IpGATA25	0.0740576	0.220799	0.335408	Syntenic gene	Between	Ipomoea batatas_Ipomoea purpurea
1054	IbGATA96	IpGATA26	0.142295	0.315476	0.451049	Syntenic gene	Between	Ipomoea batatas_Ipomoea purpurea
1055	IbGATA97	IpGATA8	0.566813	2.35766	0.240414	Syntenic gene	Between	Ipomoea batatas_Ipomoea purpurea
1056	IbGATA97	IpGATA18	0.37533	1.3024	0.288183	Syntenic gene	Between	Ipomoea batatas_Ipomoea purpurea
1057	IbGATA99	IpGATA23	0.0177951	0.113246	0.157137	Syntenic gene	Between	Ipomoea batatas_Ipomoea purpurea
1058	IbGATA100	IpGATA24	0.503923	0.863494	0.583586	Syntenic gene	Between	Ipomoea batatas_Ipomoea purpurea
1059	IbGATA98	IpGATA23	0.0177951	0.106547	0.167017	Syntenic gene	Between	Ipomoea batatas_Ipomoea purpurea
1060	IbGATA101	IpGATA25	0.067763	0.226384	0.299327	Syntenic gene	Between	Ipomoea batatas_Ipomoea purpurea
1061	IbGATA102	IpGATA26	0.0605449	0.14408	0.420216	Syntenic gene	Between	Ipomoea batatas_Ipomoea purpurea
1062	IbGATA103	IpGATA18	0.314531	1.1105	0.283235	Syntenic gene	Between	Ipomoea batatas_Ipomoea purpurea
1063	IbGATA105	IpGATA24	0.0456583	0.197945	0.230661	Syntenic gene	Between	Ipomoea batatas_Ipomoea purpurea
1064	IbGATA104	IpGATA23	0.0177844	0.113482	0.156715	Syntenic gene	Between	Ipomoea batatas_Ipomoea purpurea
1065	IbGATA106	IpGATA25	0.0740576	0.220799	0.335408	Syntenic gene	Between	Ipomoea batatas_Ipomoea purpurea
1066	IbGATA107	IpGATA26	0.0881167	0.216823	0.4064	Syntenic gene	Between	Ipomoea batatas_Ipomoea purpurea
1067	IbGATA108	IpGATA24	0.0539424	0.244678	0.220463	Syntenic gene	Between	Ipomoea batatas_Ipomoea purpurea
1068	IbGATA109	IpGATA25	0.0676515	0.239957	0.281931	Syntenic gene	Between	Ipomoea batatas_Ipomoea purpurea
1069	IbGATA110	IpGATA26	0.0748012	0.151725	0.493005	Syntenic gene	Between	Ipomoea batatas_Ipomoea purpurea
1070	IbGATA111	IpGATA8	0.58847	NaN	NaN	Syntenic gene	Between	Ipomoea batatas_Ipomoea purpurea
1071	IbGATA111	IpGATA18	0.306032	1.03476	0.295752	Syntenic gene	Between	Ipomoea batatas_Ipomoea purpurea
1072	IbGATA112	IpGATA24	0.0387287	0.188294	0.205682	Syntenic gene	Between	Ipomoea batatas_Ipomoea purpurea
1073	IbGATA113	IpGATA25	0.0677151	0.226973	0.298341	Syntenic gene	Between	Ipomoea batatas_Ipomoea purpurea
1074	IbGATA114	IpGATA26	0.332344	0.678389	0.489902	Syntenic gene	Between	Ipomoea batatas_Ipomoea purpurea
1075	IbGATA115	IpGATA26	0.0639286	0.12002	0.53265	Syntenic gene	Between	Ipomoea batatas_Ipomoea purpurea
1076	IbGATA116	IpGATA8	0.566813	2.93246	0.19329	Syntenic gene	Between	Ipomoea batatas_Ipomoea purpurea
1077	IbGATA116	IpGATA18	0.37533	1.3024	0.288183	Syntenic gene	Between	Ipomoea batatas_Ipomoea purpurea
1078	IbGATA117	IpGATA27	0.0196779	0.260543	0.0755265	Syntenic gene	Between	Ipomoea batatas_Ipomoea purpurea
1079	IbGATA119	IpGATA27	0.038347	0.241866	0.158546	Syntenic gene	Between	Ipomoea batatas_Ipomoea purpurea
1080	IbGATA118	IpGATA28	0.0370988	0.141714	0.261786	Syntenic gene	Between	Ipomoea batatas_Ipomoea purpurea
1081	IbGATA120	IpGATA27	0.0254022	0.212105	0.119763	Syntenic gene	Between	Ipomoea batatas_Ipomoea purpurea
1082	IbGATA121	IpGATA27	0.0322867	0.281071	0.11487	Syntenic gene	Between	Ipomoea batatas_Ipomoea purpurea
1083	IbGATA122	IpGATA31	0.020233	0.0366672	0.551803	Syntenic gene	Between	Ipomoea batatas_Ipomoea purpurea
1084	IbGATA123	IpGATA30	0.0374996	0.0570083	0.657792	Syntenic gene	Between	Ipomoea batatas_Ipomoea purpurea
1085	IbGATA122	IpGATA11	0.487414	2.05632	0.237032	Syntenic gene	Between	Ipomoea batatas_Ipomoea purpurea
1086	IbGATA124	IpGATA5	0.0419997	0.11129	0.377389	Syntenic gene	Between	Ipomoea batatas_Ipomoea purpurea
1087	IbGATA124	IpGATA15	0.259919	0.964547	0.269472	Syntenic gene	Between	Ipomoea batatas_Ipomoea purpurea
1088	IbGATA125	IpGATA30	0.0297379	0.0508669	0.58462	Syntenic gene	Between	Ipomoea batatas_Ipomoea purpurea
1089	IbGATA126	IpGATA31	0.0189404	0.0579599	0.326785	Syntenic gene	Between	Ipomoea batatas_Ipomoea purpurea
1090	IbGATA125	IpGATA11	0.437052	1.34242	0.325569	Syntenic gene	Between	Ipomoea batatas_Ipomoea purpurea
1091	IbGATA127	IpGATA30	0.0374947	0.062358	0.601281	Syntenic gene	Between	Ipomoea batatas_Ipomoea purpurea
1092	IbGATA128	IpGATA31	0.0215227	0.0366299	0.587573	Syntenic gene	Between	Ipomoea batatas_Ipomoea purpurea
1093	IbGATA127	IpGATA11	0.433644	1.38034	0.314157	Syntenic gene	Between	Ipomoea batatas_Ipomoea purpurea
1094	IbGATA129	IpGATA29	0.0258292	0.0526888	0.490222	Syntenic gene	Between	Ipomoea batatas_Ipomoea purpurea
1095	IbGATA132	IpGATA30	0.0297379	0.0508669	0.58462	Syntenic gene	Between	Ipomoea batatas_Ipomoea purpurea
1096	IbGATA129	IpGATA11	0.500455	1.67416	0.29893	Syntenic gene	Between	Ipomoea batatas_Ipomoea purpurea
1097	IbGATA130	IpGATA11	0.466753	2.33684	0.199737	Syntenic gene	Between	Ipomoea batatas_Ipomoea purpurea
1098	IbGATA129	IpGATA16	0.428197	2.3499	0.182219	Syntenic gene	Between	Ipomoea batatas_Ipomoea purpurea
1099	IbGATA133	IpGATA28	0.155	0.638112	0.242903	Syntenic gene	Between	Ipomoea batatas_Ipomoea purpurea
1100	IbGATA133	IpGATA32	0.0329999	0.135719	0.243149	Syntenic gene	Between	Ipomoea batatas_Ipomoea purpurea
1101	IbGATA134	IpGATA28	0.165504	0.617735	0.26792	Syntenic gene	Between	Ipomoea batatas_Ipomoea purpurea
1102	IbGATA134	IpGATA32	0.0374095	0.177708	0.210511	Syntenic gene	Between	Ipomoea batatas_Ipomoea purpurea
1103	IbGATA2	IpGATA2	0.0147064	0.107841	0.136371	Syntenic gene	Between	Ipomoea batatas_Ipomoea purpurea
1104	IbGATA1	IpGATA1	0.015585	0.121412	0.128364	Syntenic gene	Between	Ipomoea batatas_Ipomoea purpurea
1105	IbGATA2	IpGATA9	0.21967	1.1192	0.196274	Syntenic gene	Between	Ipomoea batatas_Ipomoea purpurea
1106	IbGATA3	IpGATA8	0.0195112	0.221786	0.0879731	Syntenic gene	Between	Ipomoea batatas_Ipomoea purpurea
1107	IbGATA5	IpGATA2	0.0134286	0.115229	0.116538	Syntenic gene	Between	Ipomoea batatas_Ipomoea purpurea
1108	IbGATA4	IpGATA1	0.013699	0.0935207	0.146481	Syntenic gene	Between	Ipomoea batatas_Ipomoea purpurea
1109	IbGATA4	IpGATA9	0.280791	1.42219	0.197436	Syntenic gene	Between	Ipomoea batatas_Ipomoea purpurea
1110	IbGATA5	IpGATA9	0.229396	0.881353	0.260278	Syntenic gene	Between	Ipomoea batatas_Ipomoea purpurea
1111	IbGATA7	IpGATA2	0.053663	0.182369	0.294255	Syntenic gene	Between	Ipomoea batatas_Ipomoea purpurea
1112	IbGATA6	IpGATA1	0.0271914	0.118138	0.230166	Syntenic gene	Between	Ipomoea batatas_Ipomoea purpurea
1113	IbGATA7	IpGATA9	0.27492	1.24543	0.220744	Syntenic gene	Between	Ipomoea batatas_Ipomoea purpurea
1114	IbGATA8	IpGATA2	0.0558503	0.198672	0.281118	Syntenic gene	Between	Ipomoea batatas_Ipomoea purpurea
1115	IbGATA8	IpGATA9	0.278261	1.31467	0.211658	Syntenic gene	Between	Ipomoea batatas_Ipomoea purpurea
1116	IbGATA11	IpGATA5	0.039642	0.122364	0.323969	Syntenic gene	Between	Ipomoea batatas_Ipomoea purpurea
1117	IbGATA9	IpGATA3	0.19067	0.329946	0.577883	Syntenic gene	Between	Ipomoea batatas_Ipomoea purpurea
1118	IbGATA11	IpGATA15	0.326309	1.00618	0.324306	Syntenic gene	Between	Ipomoea batatas_Ipomoea purpurea
1119	IbGATA9	IpGATA14	0.320345	1.35588	0.236263	Syntenic gene	Between	Ipomoea batatas_Ipomoea purpurea
1120	IbGATA12	IpGATA22	0.374512	0.800094	0.468086	Syntenic gene	Between	Ipomoea batatas_Ipomoea purpurea
1121	IbGATA12	IpGATA3	0.0388672	0.0923597	0.420824	Syntenic gene	Between	Ipomoea batatas_Ipomoea purpurea
1122	IbGATA12	IpGATA14	0.183427	0.876992	0.209154	Syntenic gene	Between	Ipomoea batatas_Ipomoea purpurea
1123	IbGATA18	IpGATA5	0.0357148	0.150205	0.237774	Syntenic gene	Between	Ipomoea batatas_Ipomoea purpurea
1124	IbGATA15	IpGATA3	0.0385163	0.11176	0.344634	Syntenic gene	Between	Ipomoea batatas_Ipomoea purpurea
1125	IbGATA17	IpGATA4	0.0566588	0.103812	0.545782	Syntenic gene	Between	Ipomoea batatas_Ipomoea purpurea
1126	IbGATA18	IpGATA15	0.308663	0.974862	0.316622	Syntenic gene	Between	Ipomoea batatas_Ipomoea purpurea
1127	IbGATA15	IpGATA14	0.149772	0.673977	0.222222	Syntenic gene	Between	Ipomoea batatas_Ipomoea purpurea
1128	IbGATA21	IpGATA5	0.0464146	0.0848171	0.547232	Syntenic gene	Between	Ipomoea batatas_Ipomoea purpurea
1129	IbGATA20	IpGATA4	0.132327	0.171839	0.770063	Syntenic gene	Between	Ipomoea batatas_Ipomoea purpurea
1130	IbGATA21	IpGATA15	0.307627	0.957298	0.321349	Syntenic gene	Between	Ipomoea batatas_Ipomoea purpurea
1131	IbGATA24	IpGATA4	0.270554	0.512391	0.528023	Syntenic gene	Between	Ipomoea batatas_Ipomoea purpurea
1132	IbGATA23	IpGATA4	0.172605	0.35594	0.484926	Syntenic gene	Between	Ipomoea batatas_Ipomoea purpurea
1133	IbGATA22	IpGATA3	0.0385163	0.11176	0.344634	Syntenic gene	Between	Ipomoea batatas_Ipomoea purpurea
1134	IbGATA22	IpGATA14	0.149772	0.673977	0.222222	Syntenic gene	Between	Ipomoea batatas_Ipomoea purpurea
1135	IbGATA25	IpGATA6	0.281162	0.677179	0.415196	Syntenic gene	Between	Ipomoea batatas_Ipomoea purpurea
1136	IbGATA27	IpGATA6	0.317448	0.609645	0.520709	Syntenic gene	Between	Ipomoea batatas_Ipomoea purpurea
1137	IbGATA28	IpGATA8	0.0218303	0.238157	0.0916634	Syntenic gene	Between	Ipomoea batatas_Ipomoea purpurea
1138	IbGATA28	IpGATA19	0.194873	1.13282	0.172026	Syntenic gene	Between	Ipomoea batatas_Ipomoea purpurea
1139	IbGATA30	IpGATA2	0.214185	0.962703	0.222483	Syntenic gene	Between	Ipomoea batatas_Ipomoea purpurea
1140	IbGATA29	IpGATA8	0.016882	0.221692	0.0761507	Syntenic gene	Between	Ipomoea batatas_Ipomoea purpurea
1141	IbGATA30	IpGATA9	0.0428688	0.18308	0.234153	Syntenic gene	Between	Ipomoea batatas_Ipomoea purpurea
1142	IbGATA29	IpGATA19	0.181015	1.08195	0.167304	Syntenic gene	Between	Ipomoea batatas_Ipomoea purpurea
1143	IbGATA31	IpGATA2	0.215036	0.902189	0.238349	Syntenic gene	Between	Ipomoea batatas_Ipomoea purpurea
1144	IbGATA31	IpGATA9	0.048223	0.155227	0.310662	Syntenic gene	Between	Ipomoea batatas_Ipomoea purpurea
1145	IbGATA35	IpGATA28	0.181444	0.663278	0.273556	Syntenic gene	Between	Ipomoea batatas_Ipomoea purpurea
1146	IbGATA33	IpGATA30	0.425089	1.89944	0.223798	Syntenic gene	Between	Ipomoea batatas_Ipomoea purpurea
1147	IbGATA35	IpGATA32	0.185198	0.747971	0.2476	Syntenic gene	Between	Ipomoea batatas_Ipomoea purpurea
1148	IbGATA33	IpGATA11	0.0165429	0.0816825	0.202527	Syntenic gene	Between	Ipomoea batatas_Ipomoea purpurea
1149	IbGATA35	IpGATA12	0.0511937	0.139421	0.367188	Syntenic gene	Between	Ipomoea batatas_Ipomoea purpurea
1150	IbGATA32	IpGATA10	0.0225906	0.0713497	0.316617	Syntenic gene	Between	Ipomoea batatas_Ipomoea purpurea
1151	IbGATA33	IpGATA16	0.146101	0.798287	0.183019	Syntenic gene	Between	Ipomoea batatas_Ipomoea purpurea
1152	IbGATA36	IpGATA30	0.452226	1.61486	0.280041	Syntenic gene	Between	Ipomoea batatas_Ipomoea purpurea
1153	IbGATA36	IpGATA11	0.0180439	0.0775177	0.232771	Syntenic gene	Between	Ipomoea batatas_Ipomoea purpurea
1154	IbGATA36	IpGATA16	0.154888	0.834796	0.18554	Syntenic gene	Between	Ipomoea batatas_Ipomoea purpurea
1155	IbGATA38	IpGATA32	0.196194	0.847524	0.231491	Syntenic gene	Between	Ipomoea batatas_Ipomoea purpurea
1156	IbGATA37	IpGATA10	0.0199017	0.0854536	0.232894	Syntenic gene	Between	Ipomoea batatas_Ipomoea purpurea
1157	IbGATA38	IpGATA12	0.0164115	0.0788753	0.208068	Syntenic gene	Between	Ipomoea batatas_Ipomoea purpurea
1158	IbGATA40	IpGATA1	0.0269913	0.12118	0.222736	Syntenic gene	Between	Ipomoea batatas_Ipomoea purpurea
1159	IbGATA39	IpGATA21	0.411581	2.51476	0.163666	Syntenic gene	Between	Ipomoea batatas_Ipomoea purpurea
1160	IbGATA41	IpGATA28	0.141478	0.695414	0.203444	Syntenic gene	Between	Ipomoea batatas_Ipomoea purpurea
1161	IbGATA41	IpGATA32	0.14674	0.723811	0.202732	Syntenic gene	Between	Ipomoea batatas_Ipomoea purpurea
1162	IbGATA39	IpGATA10	0.0232577	0.0767442	0.303054	Syntenic gene	Between	Ipomoea batatas_Ipomoea purpurea
1163	IbGATA41	IpGATA12	0.0125159	0.0649818	0.192607	Syntenic gene	Between	Ipomoea batatas_Ipomoea purpurea
1164	IbGATA42	IpGATA10	0.0253132	0.0758447	0.333751	Syntenic gene	Between	Ipomoea batatas_Ipomoea purpurea
1165	IbGATA43	IpGATA5	0.386191	0.922472	0.418648	Syntenic gene	Between	Ipomoea batatas_Ipomoea purpurea
1166	IbGATA43	IpGATA15	0.0416394	0.079401	0.52442	Syntenic gene	Between	Ipomoea batatas_Ipomoea purpurea
1167	IbGATA44	IpGATA21	0.251118	0.94595	0.265467	Syntenic gene	Between	Ipomoea batatas_Ipomoea purpurea
1168	IbGATA45	IpGATA3	0.240675	0.826174	0.291312	Syntenic gene	Between	Ipomoea batatas_Ipomoea purpurea
1169	IbGATA46	IpGATA5	0.317448	0.941537	0.337159	Syntenic gene	Between	Ipomoea batatas_Ipomoea purpurea
1170	IbGATA44	IpGATA13	0.0416593	0.157579	0.264372	Syntenic gene	Between	Ipomoea batatas_Ipomoea purpurea
1171	IbGATA45	IpGATA14	0.0561343	0.157418	0.356594	Syntenic gene	Between	Ipomoea batatas_Ipomoea purpurea
1172	IbGATA46	IpGATA15	0.0382225	0.097752	0.391015	Syntenic gene	Between	Ipomoea batatas_Ipomoea purpurea
1173	IbGATA48	IpGATA22	0.243847	1.01656	0.239874	Syntenic gene	Between	Ipomoea batatas_Ipomoea purpurea
1174	IbGATA47	IpGATA21	0.22875	0.942144	0.242797	Syntenic gene	Between	Ipomoea batatas_Ipomoea purpurea
1175	IbGATA48	IpGATA3	0.202388	0.866575	0.233549	Syntenic gene	Between	Ipomoea batatas_Ipomoea purpurea
1176	IbGATA47	IpGATA13	0.0398791	0.170218	0.234282	Syntenic gene	Between	Ipomoea batatas_Ipomoea purpurea
1177	IbGATA48	IpGATA14	0.0440107	0.137715	0.319577	Syntenic gene	Between	Ipomoea batatas_Ipomoea purpurea
1178	IbGATA49	IpGATA21	0.240691	0.980066	0.245587	Syntenic gene	Between	Ipomoea batatas_Ipomoea purpurea
1179	IbGATA50	IpGATA3	0.23502	0.851712	0.275938	Syntenic gene	Between	Ipomoea batatas_Ipomoea purpurea
1180	IbGATA50	IpGATA14	0.0630159	0.121239	0.519764	Syntenic gene	Between	Ipomoea batatas_Ipomoea purpurea
1181	IbGATA49	IpGATA13	0.0513953	0.168835	0.30441	Syntenic gene	Between	Ipomoea batatas_Ipomoea purpurea
1182	IbGATA51	IpGATA21	0.230351	0.937275	0.245767	Syntenic gene	Between	Ipomoea batatas_Ipomoea purpurea
1183	IbGATA52	IpGATA3	0.218911	0.748897	0.292312	Syntenic gene	Between	Ipomoea batatas_Ipomoea purpurea
1184	IbGATA53	IpGATA5	0.348016	0.943651	0.368798	Syntenic gene	Between	Ipomoea batatas_Ipomoea purpurea
1185	IbGATA52	IpGATA14	0.055419	0.133459	0.41525	Syntenic gene	Between	Ipomoea batatas_Ipomoea purpurea
1186	IbGATA53	IpGATA15	0.0378309	0.0817803	0.462592	Syntenic gene	Between	Ipomoea batatas_Ipomoea purpurea
1187	IbGATA51	IpGATA13	0.0495089	0.172987	0.286199	Syntenic gene	Between	Ipomoea batatas_Ipomoea purpurea
1188	IbGATA54	IpGATA11	0.148358	0.74588	0.198903	Syntenic gene	Between	Ipomoea batatas_Ipomoea purpurea
1189	IbGATA55	IpGATA11	0.120163	0.641334	0.187364	Syntenic gene	Between	Ipomoea batatas_Ipomoea purpurea
1190	IbGATA55	IpGATA16	0.0120901	0.0669589	0.180559	Syntenic gene	Between	Ipomoea batatas_Ipomoea purpurea
1191	IbGATA54	IpGATA16	0.0293028	0.0590429	0.496296	Syntenic gene	Between	Ipomoea batatas_Ipomoea purpurea
1192	IbGATA56	IpGATA11	0.138466	0.70551	0.196263	Syntenic gene	Between	Ipomoea batatas_Ipomoea purpurea
1193	IbGATA56	IpGATA16	0.0150073	0.0583253	0.257304	Syntenic gene	Between	Ipomoea batatas_Ipomoea purpurea
1194	IbGATA57	IpGATA11	0.120315	0.72266	0.166488	Syntenic gene	Between	Ipomoea batatas_Ipomoea purpurea
1195	IbGATA57	IpGATA16	0.0106009	0.086802	0.122127	Syntenic gene	Between	Ipomoea batatas_Ipomoea purpurea
1196	IbGATA59	IpGATA11	0.135407	0.712586	0.190023	Syntenic gene	Between	Ipomoea batatas_Ipomoea purpurea
1197	IbGATA59	IpGATA16	0.0136244	0.0725641	0.187756	Syntenic gene	Between	Ipomoea batatas_Ipomoea purpurea
1198	IbGATA61	IpGATA17	0.0444206	0.13733	0.323459	Syntenic gene	Between	Ipomoea batatas_Ipomoea purpurea
1199	IbGATA63	IpGATA17	0.0444206	0.13733	0.323459	Syntenic gene	Between	Ipomoea batatas_Ipomoea purpurea
1200	IbGATA63	IpGATA18	0.261309	1.1392	0.229379	Syntenic gene	Between	Ipomoea batatas_Ipomoea purpurea
1201	IbGATA64	IpGATA17	0.0420573	0.145447	0.289159	Syntenic gene	Between	Ipomoea batatas_Ipomoea purpurea
1202	IbGATA64	IpGATA18	0.264718	1.10691	0.23915	Syntenic gene	Between	Ipomoea batatas_Ipomoea purpurea
1203	IbGATA65	IpGATA17	0.0776101	0.131143	0.5918	Syntenic gene	Between	Ipomoea batatas_Ipomoea purpurea
1204	IbGATA65	IpGATA18	0.299152	1.23167	0.242883	Syntenic gene	Between	Ipomoea batatas_Ipomoea purpurea
1205	IbGATA66	IpGATA17	0.292225	1.06395	0.27466	Syntenic gene	Between	Ipomoea batatas_Ipomoea purpurea
1206	IbGATA66	IpGATA18	0.0690971	0.139579	0.49504	Syntenic gene	Between	Ipomoea batatas_Ipomoea purpurea
1207	IbGATA67	IpGATA17	0.275869	1.03791	0.265793	Syntenic gene	Between	Ipomoea batatas_Ipomoea purpurea
1208	IbGATA67	IpGATA18	0.0642193	0.129372	0.496394	Syntenic gene	Between	Ipomoea batatas_Ipomoea purpurea
1209	IbGATA68	IpGATA17	0.288778	1.08331	0.266571	Syntenic gene	Between	Ipomoea batatas_Ipomoea purpurea
1210	IbGATA68	IpGATA18	0.0666417	0.1485	0.448765	Syntenic gene	Between	Ipomoea batatas_Ipomoea purpurea
1211	IbGATA69	IpGATA17	0.284642	1.05046	0.270969	Syntenic gene	Between	Ipomoea batatas_Ipomoea purpurea
1212	IbGATA69	IpGATA18	0.0595815	0.126625	0.470537	Syntenic gene	Between	Ipomoea batatas_Ipomoea purpurea
1213	IbGATA70	IpGATA17	0.293481	1.0549	0.278208	Syntenic gene	Between	Ipomoea batatas_Ipomoea purpurea
1214	IbGATA70	IpGATA18	0.0698091	0.137354	0.508242	Syntenic gene	Between	Ipomoea batatas_Ipomoea purpurea
1215	IbGATA71	IpGATA8	0.180405	1.02393	0.176188	Syntenic gene	Between	Ipomoea batatas_Ipomoea purpurea
1216	IbGATA71	IpGATA19	0.0256049	0.201576	0.127024	Syntenic gene	Between	Ipomoea batatas_Ipomoea purpurea
1217	IbGATA72	IpGATA20	0.00995747	0.0908673	0.109583	Syntenic gene	Between	Ipomoea batatas_Ipomoea purpurea
1218	IbGATA73	IpGATA20	0.0113881	0.0855915	0.133052	Syntenic gene	Between	Ipomoea batatas_Ipomoea purpurea
1219	IbGATA74	IpGATA20	0.0128269	0.0697019	0.184025	Syntenic gene	Between	Ipomoea batatas_Ipomoea purpurea
1220	IbGATA75	IpGATA8	0.179138	1.10414	0.162242	Syntenic gene	Between	Ipomoea batatas_Ipomoea purpurea
1221	IbGATA75	IpGATA19	0.0294155	0.211549	0.139048	Syntenic gene	Between	Ipomoea batatas_Ipomoea purpurea
1222	IbGATA76	IpGATA20	0.0113895	0.107188	0.106257	Syntenic gene	Between	Ipomoea batatas_Ipomoea purpurea
1223	IbGATA77	IpGATA19	0.0302277	0.156427	0.193238	Syntenic gene	Between	Ipomoea batatas_Ipomoea purpurea
1224	IbGATA78	IpGATA20	0.0451088	0.116702	0.38653	Syntenic gene	Between	Ipomoea batatas_Ipomoea purpurea
1225	IbGATA79	IpGATA20	0.00995039	0.0857356	0.116059	Syntenic gene	Between	Ipomoea batatas_Ipomoea purpurea
1226	ItfGATA5	ItbGATA8	0.00467899	0.0301801	0.155035	Syntenic gene	Between	Ipomoea trifida_Ipomoea triloba
1227	ItfGATA6	ItbGATA10	0.00498134	0.0410499	0.121348	Syntenic gene	Between	Ipomoea trifida_Ipomoea triloba
1228	ItfGATA1	ItbGATA1	0.0486394	0.0779923	0.623644	Syntenic gene	Between	Ipomoea trifida_Ipomoea triloba
1229	ItfGATA38	ItbGATA43	0.00542008	0.0530412	0.102186	Syntenic gene	Between	Ipomoea trifida_Ipomoea triloba
1230	ItfGATA35	ItbGATA43	0.144678	0.722539	0.200235	Syntenic gene	Between	Ipomoea trifida_Ipomoea triloba
1231	ItfGATA40	ItbGATA45	0.00676595	0.1106	0.0611749	Syntenic gene	Between	Ipomoea trifida_Ipomoea triloba
1232	ItfGATA41	ItbGATA48	0.00283454	0.048937	0.0579221	Syntenic gene	Between	Ipomoea trifida_Ipomoea triloba
1233	ItfGATA10	ItbGATA45	0.179337	1.12662	0.159181	Syntenic gene	Between	Ipomoea trifida_Ipomoea triloba
1234	ItfGATA43	ItbGATA50	0.0121748	0.0666874	0.182565	Syntenic gene	Between	Ipomoea trifida_Ipomoea triloba
1235	ItfGATA45	ItbGATA51	0.021011	0.101043	0.207942	Syntenic gene	Between	Ipomoea trifida_Ipomoea triloba
1236	ItfGATA46	ItbGATA52	0.0294418	0.0649556	0.45326	Syntenic gene	Between	Ipomoea trifida_Ipomoea triloba
1237	ItfGATA18	ItbGATA52	0.347901	0.890023	0.39089	Syntenic gene	Between	Ipomoea trifida_Ipomoea triloba
1238	ItfGATA26	ItbGATA50	0.237402	1.10706	0.214445	Syntenic gene	Between	Ipomoea trifida_Ipomoea triloba
1239	ItfGATA25	ItbGATA51	0.179382	1.11097	0.161464	Syntenic gene	Between	Ipomoea trifida_Ipomoea triloba
1240	ItfGATA49	ItbGATA55	0.00534404	0.147601	0.036206	Syntenic gene	Between	Ipomoea trifida_Ipomoea triloba
1241	ItfGATA47	ItbGATA53	0.00326442	0.0141781	0.230244	Syntenic gene	Between	Ipomoea trifida_Ipomoea triloba
1242	ItfGATA40	ItbGATA59	0.555796	NaN	NaN	Syntenic gene	Between	Ipomoea trifida_Ipomoea triloba
1243	ItfGATA51	ItbGATA57	0.0175328	0.0570033	0.307576	Syntenic gene	Between	Ipomoea trifida_Ipomoea triloba
1244	ItfGATA54	ItbGATA62	0.00736202	0.065526	0.112353	Syntenic gene	Between	Ipomoea trifida_Ipomoea triloba
1245	ItfGATA40	ItbGATA13	0.16554	1.01444	0.163184	Syntenic gene	Between	Ipomoea trifida_Ipomoea triloba
1246	ItfGATA9	ItbGATA12	0.00786721	0.0648819	0.121254	Syntenic gene	Between	Ipomoea trifida_Ipomoea triloba
1247	ItfGATA10	ItbGATA13	0.0102555	0.0630292	0.16271	Syntenic gene	Between	Ipomoea trifida_Ipomoea triloba
1248	ItfGATA11	ItbGATA15	0.190953	0.427624	0.446544	Syntenic gene	Between	Ipomoea trifida_Ipomoea triloba
1249	ItfGATA29	ItbGATA12	0.214353	0.91326	0.234712	Syntenic gene	Between	Ipomoea trifida_Ipomoea triloba
1250	ItfGATA45	ItbGATA17	0.227429	0.938311	0.242382	Syntenic gene	Between	Ipomoea trifida_Ipomoea triloba
1251	ItfGATA46	ItbGATA18	0.327916	0.94367	0.34749	Syntenic gene	Between	Ipomoea trifida_Ipomoea triloba
1252	ItfGATA18	ItbGATA18	0.0185271	0.0261654	0.708075	Syntenic gene	Between	Ipomoea trifida_Ipomoea triloba
1253	ItfGATA25	ItbGATA17	0.280681	1.29995	0.215917	Syntenic gene	Between	Ipomoea trifida_Ipomoea triloba
1254	ItfGATA23	ItbGATA25	0.00937024	0.0894915	0.104705	Syntenic gene	Between	Ipomoea trifida_Ipomoea triloba
1255	ItfGATA24	ItbGATA26	0.0115165	0.0443479	0.259686	Syntenic gene	Between	Ipomoea trifida_Ipomoea triloba
1256	ItfGATA19	ItbGATA20	0	0.0638066	0	Syntenic gene	Between	Ipomoea trifida_Ipomoea triloba
1257	ItfGATA20	ItbGATA21	0.00315209	0.038576	0.0817113	Syntenic gene	Between	Ipomoea trifida_Ipomoea triloba
1258	ItfGATA22	ItbGATA23	0.00526203	0.0441629	0.11915	Syntenic gene	Between	Ipomoea trifida_Ipomoea triloba
1259	ItfGATA30	ItbGATA27	0.252115	1.15944	0.217444	Syntenic gene	Between	Ipomoea trifida_Ipomoea triloba
1260	ItfGATA43	ItbGATA30	0.235005	0.932672	0.25197	Syntenic gene	Between	Ipomoea trifida_Ipomoea triloba
1261	ItfGATA45	ItbGATA29	0.196435	1.01269	0.193973	Syntenic gene	Between	Ipomoea trifida_Ipomoea triloba
1262	ItfGATA25	ItbGATA29	0.0041089	0.0877898	0.0468038	Syntenic gene	Between	Ipomoea trifida_Ipomoea triloba
1263	ItfGATA26	ItbGATA30	0.00642815	0.032995	0.194822	Syntenic gene	Between	Ipomoea trifida_Ipomoea triloba
1264	ItfGATA54	ItbGATA31	0.216859	0.992844	0.218422	Syntenic gene	Between	Ipomoea trifida_Ipomoea triloba
1265	ItfGATA9	ItbGATA32	0.228091	0.993226	0.229647	Syntenic gene	Between	Ipomoea trifida_Ipomoea triloba
1266	ItfGATA29	ItbGATA32	0.0036327	0.0263681	0.137769	Syntenic gene	Between	Ipomoea trifida_Ipomoea triloba
1267	ItfGATA28	ItbGATA31	0.0084593	0.0482417	0.175353	Syntenic gene	Between	Ipomoea trifida_Ipomoea triloba
1268	ItfGATA24	ItbGATA33	0.303387	1.13626	0.267005	Syntenic gene	Between	Ipomoea trifida_Ipomoea triloba
1269	ItfGATA30	ItbGATA33	0.0085208	0.0698721	0.121949	Syntenic gene	Between	Ipomoea trifida_Ipomoea triloba
1270	ItfGATA47	ItbGATA36	0.150968	0.634851	0.237801	Syntenic gene	Between	Ipomoea trifida_Ipomoea triloba
1271	ItfGATA33	ItbGATA36	0.0182924	0.107351	0.170397	Syntenic gene	Between	Ipomoea trifida_Ipomoea triloba
1272	ItfGATA36	ItbGATA36	0.182711	0.712773	0.256338	Syntenic gene	Between	Ipomoea trifida_Ipomoea triloba
1273	ItfGATA5	ItbGATA38	0.44164	1.33339	0.331217	Syntenic gene	Between	Ipomoea trifida_Ipomoea triloba
1274	ItfGATA38	ItbGATA38	0.136137	0.721624	0.188653	Syntenic gene	Between	Ipomoea trifida_Ipomoea triloba
1275	ItfGATA47	ItbGATA40	0.176779	0.643026	0.274917	Syntenic gene	Between	Ipomoea trifida_Ipomoea triloba
1276	ItfGATA33	ItbGATA40	0.182127	0.662464	0.274924	Syntenic gene	Between	Ipomoea trifida_Ipomoea triloba
1277	ItfGATA34	ItbGATA37	0.00394176	0.0258739	0.152345	Syntenic gene	Between	Ipomoea trifida_Ipomoea triloba
1278	ItfGATA35	ItbGATA38	0	0.0086146	0	Syntenic gene	Between	Ipomoea trifida_Ipomoea triloba
1279	ItfGATA36	ItbGATA40	0.00301054	0.0236639	0.127221	Syntenic gene	Between	Ipomoea trifida_Ipomoea triloba
1280	ItfGATA54	InGATA1	0.166203	1.01491	0.163761	Syntenic gene	Between	Ipomoea trifida_Ipomoea nil
1281	ItfGATA28	InGATA1	0.011978	0.0939214	0.127532	Syntenic gene	Between	Ipomoea trifida_Ipomoea nil
1282	ItfGATA35	InGATA2	0.0220731	0.0766144	0.288106	Syntenic gene	Between	Ipomoea trifida_Ipomoea nil
1283	ItfGATA54	InGATA23	0.0281426	0.201646	0.139565	Syntenic gene	Between	Ipomoea trifida_Ipomoea nil
1284	ItfGATA43	InGATA24	0.252066	0.984874	0.255937	Syntenic gene	Between	Ipomoea trifida_Ipomoea nil
1285	ItfGATA26	InGATA24	0.0469767	0.188189	0.249625	Syntenic gene	Between	Ipomoea trifida_Ipomoea nil
1286	ItfGATA51	InGATA28	0.301498	1.23358	0.24441	Syntenic gene	Between	Ipomoea trifida_Ipomoea nil
1287	ItfGATA19	InGATA25	0.018627	0.109548	0.170036	Syntenic gene	Between	Ipomoea trifida_Ipomoea nil
1288	ItfGATA20	InGATA26	0.0384929	0.155951	0.246828	Syntenic gene	Between	Ipomoea trifida_Ipomoea nil
1289	ItfGATA23	InGATA29	0.0252549	0.0873078	0.289263	Syntenic gene	Between	Ipomoea trifida_Ipomoea nil
1290	ItfGATA24	InGATA28	0.033259	0.122996	0.270407	Syntenic gene	Between	Ipomoea trifida_Ipomoea nil
1291	ItfGATA22	InGATA27	0.078213	0.240264	0.325529	Syntenic gene	Between	Ipomoea trifida_Ipomoea nil
1292	ItfGATA30	InGATA28	0.301885	1.14796	0.262976	Syntenic gene	Between	Ipomoea trifida_Ipomoea nil
1293	ItfGATA47	InGATA31	0.0148571	0.0709714	0.209339	Syntenic gene	Between	Ipomoea trifida_Ipomoea nil
1294	ItfGATA49	InGATA30	0.0113719	0.218971	0.0519335	Syntenic gene	Between	Ipomoea trifida_Ipomoea nil
1295	ItfGATA33	InGATA31	0.160693	0.614441	0.261527	Syntenic gene	Between	Ipomoea trifida_Ipomoea nil
1296	ItfGATA36	InGATA31	0.189424	0.7103	0.266681	Syntenic gene	Between	Ipomoea trifida_Ipomoea nil
1297	ItfGATA5	InGATA36	0.0126252	0.0356604	0.354041	Syntenic gene	Between	Ipomoea trifida_Ipomoea nil
1298	ItfGATA6	InGATA38	0.0176534	0.0452347	0.390263	Syntenic gene	Between	Ipomoea trifida_Ipomoea nil
1299	ItfGATA35	InGATA36	0.425858	1.52853	0.278606	Syntenic gene	Between	Ipomoea trifida_Ipomoea nil
1300	ItfGATA47	InGATA39	0.166971	0.733141	0.227747	Syntenic gene	Between	Ipomoea trifida_Ipomoea nil
1301	ItfGATA33	InGATA39	0.0292599	0.17183	0.170284	Syntenic gene	Between	Ipomoea trifida_Ipomoea nil
1302	ItfGATA36	InGATA39	0.195195	0.780552	0.250073	Syntenic gene	Between	Ipomoea trifida_Ipomoea nil
1303	ItfGATA46	InGATA5	0.338478	1.00633	0.33635	Syntenic gene	Between	Ipomoea trifida_Ipomoea nil
1304	ItfGATA45	InGATA3	0.220982	0.919815	0.240246	Syntenic gene	Between	Ipomoea trifida_Ipomoea nil
1305	ItfGATA18	InGATA5	0.0266813	0.0732289	0.364356	Syntenic gene	Between	Ipomoea trifida_Ipomoea nil
1306	ItfGATA25	InGATA3	0.27981	1.00704	0.277855	Syntenic gene	Between	Ipomoea trifida_Ipomoea nil
1307	ItfGATA40	InGATA9	0.186156	1.12339	0.165709	Syntenic gene	Between	Ipomoea trifida_Ipomoea nil
1308	ItfGATA11	InGATA7	0.0959645	0.215199	0.445933	Syntenic gene	Between	Ipomoea trifida_Ipomoea nil
1309	ItfGATA10	InGATA9	0.0183375	0.159895	0.114685	Syntenic gene	Between	Ipomoea trifida_Ipomoea nil
1310	ItfGATA9	InGATA10	0.0426655	0.123251	0.346168	Syntenic gene	Between	Ipomoea trifida_Ipomoea nil
1311	ItfGATA29	InGATA10	0.218012	0.966868	0.225483	Syntenic gene	Between	Ipomoea trifida_Ipomoea nil
1312	ItfGATA47	InGATA12	0.19205	0.71381	0.269049	Syntenic gene	Between	Ipomoea trifida_Ipomoea nil
1313	ItfGATA33	InGATA12	0.200781	0.753993	0.26629	Syntenic gene	Between	Ipomoea trifida_Ipomoea nil
1314	ItfGATA34	InGATA11	0.0253189	0.0664641	0.38094	Syntenic gene	Between	Ipomoea trifida_Ipomoea nil
1315	ItfGATA36	InGATA12	0.0156941	0.0787436	0.199307	Syntenic gene	Between	Ipomoea trifida_Ipomoea nil
1316	ItfGATA45	InGATA13	0.0556334	0.127446	0.436525	Syntenic gene	Between	Ipomoea trifida_Ipomoea nil
1317	ItfGATA46	InGATA14	0.0548194	0.181104	0.302696	Syntenic gene	Between	Ipomoea trifida_Ipomoea nil
1318	ItfGATA18	InGATA14	0.358103	0.851513	0.420549	Syntenic gene	Between	Ipomoea trifida_Ipomoea nil
1319	ItfGATA25	InGATA13	0.198787	1.20879	0.164451	Syntenic gene	Between	Ipomoea trifida_Ipomoea nil
1320	ItfGATA1	InGATA15	0.471343	2.45296	0.192152	Syntenic gene	Between	Ipomoea trifida_Ipomoea nil
1321	ItfGATA38	InGATA15	0.0138372	0.0496049	0.278949	Syntenic gene	Between	Ipomoea trifida_Ipomoea nil
1322	ItfGATA35	InGATA15	0.12375	0.64713	0.191228	Syntenic gene	Between	Ipomoea trifida_Ipomoea nil
1323	ItfGATA51	InGATA17	0.0586053	0.139355	0.420547	Syntenic gene	Between	Ipomoea trifida_Ipomoea nil
1324	ItfGATA30	InGATA17	0.265309	1.14416	0.231881	Syntenic gene	Between	Ipomoea trifida_Ipomoea nil
1325	ItfGATA51	InGATA19	0.306631	1.11174	0.275812	Syntenic gene	Between	Ipomoea trifida_Ipomoea nil
1326	ItfGATA30	InGATA19	0.0408381	0.108063	0.377912	Syntenic gene	Between	Ipomoea trifida_Ipomoea nil
1327	ItfGATA40	InGATA21	0.0210049	0.207852	0.101057	Syntenic gene	Between	Ipomoea trifida_Ipomoea nil
1328	ItfGATA41	InGATA22	0.0113949	0.0644226	0.176877	Syntenic gene	Between	Ipomoea trifida_Ipomoea nil
1329	ItfGATA10	InGATA21	0.178535	1.09002	0.16379	Syntenic gene	Between	Ipomoea trifida_Ipomoea nil
1330	ItfGATA40	IaGATA4	0.171231	1.22435	0.139855	Syntenic gene	Between	Ipomoea trifida_Ipomoea aquatic
1331	ItfGATA43	IaGATA2	0.259917	1.03469	0.251202	Syntenic gene	Between	Ipomoea trifida_Ipomoea aquatic
1332	ItfGATA45	IaGATA1	0.361151	1.10353	0.327268	Syntenic gene	Between	Ipomoea trifida_Ipomoea aquatic
1333	ItfGATA51	IaGATA6	0.0538426	0.110932	0.485364	Syntenic gene	Between	Ipomoea trifida_Ipomoea aquatic
1334	ItfGATA9	IaGATA3	0.0525423	0.151242	0.347406	Syntenic gene	Between	Ipomoea trifida_Ipomoea aquatic
1335	ItfGATA10	IaGATA4	0.0141924	0.168776	0.0840905	Syntenic gene	Between	Ipomoea trifida_Ipomoea aquatic
1336	ItfGATA17	IaGATA1	0.565036	1.86071	0.303667	Syntenic gene	Between	Ipomoea trifida_Ipomoea aquatic
1337	ItfGATA22	IaGATA5	0.0190876	0.241014	0.0791971	Syntenic gene	Between	Ipomoea trifida_Ipomoea aquatic
1338	ItfGATA24	IaGATA6	0.341844	1.02561	0.333307	Syntenic gene	Between	Ipomoea trifida_Ipomoea aquatic
1339	ItfGATA23	IaGATA5	0.386826	1.29243	0.299301	Syntenic gene	Between	Ipomoea trifida_Ipomoea aquatic
1340	ItfGATA24	IaGATA4	0.585482	4.01167	0.145945	Syntenic gene	Between	Ipomoea trifida_Ipomoea aquatic
1341	ItfGATA26	IaGATA2	0.0415888	0.197404	0.210679	Syntenic gene	Between	Ipomoea trifida_Ipomoea aquatic
1342	ItfGATA29	IaGATA3	0.208481	0.882316	0.236288	Syntenic gene	Between	Ipomoea trifida_Ipomoea aquatic
1343	ItfGATA30	IaGATA6	0.286657	1.04078	0.275424	Syntenic gene	Between	Ipomoea trifida_Ipomoea aquatic
1344	ItfGATA40	IaGATA9	1.01786	NaN	NaN	Syntenic gene	Between	Ipomoea trifida_Ipomoea aquatic
1345	ItfGATA51	IaGATA9	0.953845	NaN	NaN	Syntenic gene	Between	Ipomoea trifida_Ipomoea aquatic
1346	ItfGATA19	IaGATA7	1.05244	NaN	NaN	Syntenic gene	Between	Ipomoea trifida_Ipomoea aquatic
1347	ItfGATA20	IaGATA8	0.88458	3.77869	0.234097	Syntenic gene	Between	Ipomoea trifida_Ipomoea aquatic
1348	ItfGATA24	IaGATA9	0.933662	2.76439	0.337747	Syntenic gene	Between	Ipomoea trifida_Ipomoea aquatic
1349	ItfGATA23	IaGATA10	0.666032	2.00181	0.332714	Syntenic gene	Between	Ipomoea trifida_Ipomoea aquatic
1350	ItfGATA30	IaGATA9	0.936071	3.15378	0.296809	Syntenic gene	Between	Ipomoea trifida_Ipomoea aquatic
1351	ItfGATA54	IaGATA11	0.785563	NaN	NaN	Syntenic gene	Between	Ipomoea trifida_Ipomoea aquatic
1352	ItfGATA9	IaGATA11	0.840723	2.52047	0.333558	Syntenic gene	Between	Ipomoea trifida_Ipomoea aquatic
1353	ItfGATA28	IaGATA11	0.738088	NaN	NaN	Syntenic gene	Between	Ipomoea trifida_Ipomoea aquatic
1354	ItfGATA29	IaGATA11	0.678924	1.7771	0.382041	Syntenic gene	Between	Ipomoea trifida_Ipomoea aquatic
1355	ItfGATA51	IaGATA12	0.9909	NaN	NaN	Syntenic gene	Between	Ipomoea trifida_Ipomoea aquatic
1356	ItfGATA24	IaGATA12	0.751262	NaN	NaN	Syntenic gene	Between	Ipomoea trifida_Ipomoea aquatic
1357	ItfGATA30	IaGATA12	0.850607	NaN	NaN	Syntenic gene	Between	Ipomoea trifida_Ipomoea aquatic
1358	ItfGATA46	IaGATA13	0.34816	1.10484	0.315121	Syntenic gene	Between	Ipomoea trifida_Ipomoea aquatic
1359	ItfGATA45	IaGATA14	0.956689	NaN	NaN	Syntenic gene	Between	Ipomoea trifida_Ipomoea aquatic
1360	ItfGATA43	IaGATA15	1.02285	NaN	NaN	Syntenic gene	Between	Ipomoea trifida_Ipomoea aquatic
1361	ItfGATA18	IaGATA13	0.0482828	0.138875	0.34767	Syntenic gene	Between	Ipomoea trifida_Ipomoea aquatic
1362	ItfGATA25	IaGATA14	0.923479	NaN	NaN	Syntenic gene	Between	Ipomoea trifida_Ipomoea aquatic
1363	ItfGATA26	IaGATA15	0.887702	NaN	NaN	Syntenic gene	Between	Ipomoea trifida_Ipomoea aquatic
1364	ItfGATA47	IaGATA16	0.801283	NaN	NaN	Syntenic gene	Between	Ipomoea trifida_Ipomoea aquatic
1365	ItfGATA33	IaGATA16	0.715232	NaN	NaN	Syntenic gene	Between	Ipomoea trifida_Ipomoea aquatic
1366	ItfGATA36	IaGATA16	0.804993	NaN	NaN	Syntenic gene	Between	Ipomoea trifida_Ipomoea aquatic
1367	ItfGATA1	IaGATA17	0.428993	NaN	NaN	Syntenic gene	Between	Ipomoea trifida_Ipomoea aquatic
1368	ItfGATA38	IaGATA17	0.327826	NaN	NaN	Syntenic gene	Between	Ipomoea trifida_Ipomoea aquatic
1369	ItfGATA35	IaGATA17	0.371233	3.37851	0.109881	Syntenic gene	Between	Ipomoea trifida_Ipomoea aquatic
1370	ItfGATA5	IaGATA19	0.777764	3.58368	0.217029	Syntenic gene	Between	Ipomoea trifida_Ipomoea aquatic
1371	ItfGATA1	IaGATA19	0.863632	NaN	NaN	Syntenic gene	Between	Ipomoea trifida_Ipomoea aquatic
1372	ItfGATA38	IaGATA19	0.853165	NaN	NaN	Syntenic gene	Between	Ipomoea trifida_Ipomoea aquatic
1373	ItfGATA35	IaGATA19	0.772876	NaN	NaN	Syntenic gene	Between	Ipomoea trifida_Ipomoea aquatic
1374	ItfGATA34	IaGATA20	0.643533	NaN	NaN	Syntenic gene	Between	Ipomoea trifida_Ipomoea aquatic
1375	ItfGATA47	IaGATA21	1.04258	NaN	NaN	Syntenic gene	Between	Ipomoea trifida_Ipomoea aquatic
1376	ItfGATA33	IaGATA21	1.07336	NaN	NaN	Syntenic gene	Between	Ipomoea trifida_Ipomoea aquatic
1377	ItfGATA36	IaGATA21	0.708804	NaN	NaN	Syntenic gene	Between	Ipomoea trifida_Ipomoea aquatic
1378	ItfGATA46	IaGATA23	0.894571	NaN	NaN	Syntenic gene	Between	Ipomoea trifida_Ipomoea aquatic
1379	ItfGATA45	IaGATA22	0.862566	NaN	NaN	Syntenic gene	Between	Ipomoea trifida_Ipomoea aquatic
1380	ItfGATA18	IaGATA23	0.913904	NaN	NaN	Syntenic gene	Between	Ipomoea trifida_Ipomoea aquatic
1381	ItfGATA25	IaGATA22	0.9306	NaN	NaN	Syntenic gene	Between	Ipomoea trifida_Ipomoea aquatic
1382	ItfGATA1	IaGATA24	0.922936	NaN	NaN	Syntenic gene	Between	Ipomoea trifida_Ipomoea aquatic
1383	ItfGATA5	IaGATA25	0.828018	NaN	NaN	Syntenic gene	Between	Ipomoea trifida_Ipomoea aquatic
1384	ItfGATA35	IaGATA25	0.807718	NaN	NaN	Syntenic gene	Between	Ipomoea trifida_Ipomoea aquatic
1385	ItfGATA41	IaGATA27	0.943836	NaN	NaN	Syntenic gene	Between	Ipomoea trifida_Ipomoea aquatic
1386	ItfGATA40	IaGATA28	0.879048	NaN	NaN	Syntenic gene	Between	Ipomoea trifida_Ipomoea aquatic
1387	ItfGATA10	IaGATA28	1.12273	NaN	NaN	Syntenic gene	Between	Ipomoea trifida_Ipomoea aquatic
1388	ItfGATA24	IaGATA28	0.923345	NaN	NaN	Syntenic gene	Between	Ipomoea trifida_Ipomoea aquatic
1389	ItfGATA49	IaGATA29	0.78046	NaN	NaN	Syntenic gene	Between	Ipomoea trifida_Ipomoea aquatic
1390	ItfGATA9	IaGATA30	0.867835	NaN	NaN	Syntenic gene	Between	Ipomoea trifida_Ipomoea aquatic
1391	ItfGATA29	IaGATA30	0.771478	3.01745	0.255672	Syntenic gene	Between	Ipomoea trifida_Ipomoea aquatic
1392	ItfGATA51	IcGATA4	0.28319	0.952518	0.297307	Syntenic gene	Between	Ipomoea trifida_Ipomoea cairica
1393	ItfGATA19	IcGATA1	0.0165464	0.138003	0.119899	Syntenic gene	Between	Ipomoea trifida_Ipomoea cairica
1394	ItfGATA20	IcGATA2	0.0191144	0.161172	0.118596	Syntenic gene	Between	Ipomoea trifida_Ipomoea cairica
1395	ItfGATA22	IcGATA3	0.0218247	0.194133	0.112421	Syntenic gene	Between	Ipomoea trifida_Ipomoea cairica
1396	ItfGATA24	IcGATA4	0.0393342	0.118142	0.33294	Syntenic gene	Between	Ipomoea trifida_Ipomoea cairica
1397	ItfGATA23	IcGATA5	0.0284544	0.113855	0.249919	Syntenic gene	Between	Ipomoea trifida_Ipomoea cairica
1398	ItfGATA23	IcGATA3	0.374666	1.42006	0.263838	Syntenic gene	Between	Ipomoea trifida_Ipomoea cairica
1399	ItfGATA30	IcGATA4	0.262936	1.13552	0.231555	Syntenic gene	Between	Ipomoea trifida_Ipomoea cairica
1400	ItfGATA54	IcGATA25	0.0402486	0.222589	0.18082	Syntenic gene	Between	Ipomoea trifida_Ipomoea cairica
1401	ItfGATA9	IcGATA25	0.370573	1.60216	0.231296	Syntenic gene	Between	Ipomoea trifida_Ipomoea cairica
1402	ItfGATA28	IcGATA25	0.224024	1.1437	0.195876	Syntenic gene	Between	Ipomoea trifida_Ipomoea cairica
1403	ItfGATA29	IcGATA25	0.360462	1.80895	0.199266	Syntenic gene	Between	Ipomoea trifida_Ipomoea cairica
1404	ItfGATA47	IcGATA26	0.149715	0.630206	0.237565	Syntenic gene	Between	Ipomoea trifida_Ipomoea cairica
1405	ItfGATA33	IcGATA26	0.0257782	0.12753	0.202134	Syntenic gene	Between	Ipomoea trifida_Ipomoea cairica
1406	ItfGATA36	IcGATA26	0.18114	0.688608	0.263053	Syntenic gene	Between	Ipomoea trifida_Ipomoea cairica
1407	ItfGATA51	IcGATA27	0.28587	1.16242	0.245927	Syntenic gene	Between	Ipomoea trifida_Ipomoea cairica
1408	ItfGATA24	IcGATA27	0.264953	1.1119	0.238288	Syntenic gene	Between	Ipomoea trifida_Ipomoea cairica
1409	ItfGATA30	IcGATA27	0.0340968	0.10357	0.329216	Syntenic gene	Between	Ipomoea trifida_Ipomoea cairica
1410	ItfGATA54	IcGATA28	0.260155	1.15433	0.225373	Syntenic gene	Between	Ipomoea trifida_Ipomoea cairica
1411	ItfGATA9	IcGATA29	0.203293	0.902469	0.225263	Syntenic gene	Between	Ipomoea trifida_Ipomoea cairica
1412	ItfGATA29	IcGATA29	0.0177378	0.162183	0.109369	Syntenic gene	Between	Ipomoea trifida_Ipomoea cairica
1413	ItfGATA28	IcGATA28	0.0434219	0.208545	0.208213	Syntenic gene	Between	Ipomoea trifida_Ipomoea cairica
1414	ItfGATA41	IcGATA30	0.0070998	0.0696729	0.101902	Syntenic gene	Between	Ipomoea trifida_Ipomoea cairica
1415	ItfGATA10	IcGATA31	0.240567	1.44439	0.166552	Syntenic gene	Between	Ipomoea trifida_Ipomoea cairica
1416	ItfGATA51	IcGATA32	0.0688557	0.145133	0.474431	Syntenic gene	Between	Ipomoea trifida_Ipomoea cairica
1417	ItfGATA24	IcGATA32	0.31825	1.07175	0.296946	Syntenic gene	Between	Ipomoea trifida_Ipomoea cairica
1418	ItfGATA30	IcGATA32	0.288964	1.02386	0.282231	Syntenic gene	Between	Ipomoea trifida_Ipomoea cairica
1419	ItfGATA5	IcGATA6	0.559175	1.44032	0.388229	Syntenic gene	Between	Ipomoea trifida_Ipomoea cairica
1420	ItfGATA1	IcGATA8	0.0567336	0.137557	0.412436	Syntenic gene	Between	Ipomoea trifida_Ipomoea cairica
1421	ItfGATA35	IcGATA6	0.494391	1.8525	0.266878	Syntenic gene	Between	Ipomoea trifida_Ipomoea cairica
1422	ItfGATA45	IcGATA11	0.215712	0.889218	0.242586	Syntenic gene	Between	Ipomoea trifida_Ipomoea cairica
1423	ItfGATA46	IcGATA9	0.313786	0.976915	0.3212	Syntenic gene	Between	Ipomoea trifida_Ipomoea cairica
1424	ItfGATA18	IcGATA9	0.0502643	0.120448	0.417311	Syntenic gene	Between	Ipomoea trifida_Ipomoea cairica
1425	ItfGATA25	IcGATA11	0.28326	1.01363	0.279451	Syntenic gene	Between	Ipomoea trifida_Ipomoea cairica
1426	ItfGATA1	IcGATA12	0.489337	2.66789	0.183417	Syntenic gene	Between	Ipomoea trifida_Ipomoea cairica
1427	ItfGATA38	IcGATA12	0.0185025	0.103216	0.17926	Syntenic gene	Between	Ipomoea trifida_Ipomoea cairica
1428	ItfGATA35	IcGATA12	0.143001	0.778265	0.183744	Syntenic gene	Between	Ipomoea trifida_Ipomoea cairica
1429	ItfGATA1	IcGATA14	0.476497	1.37364	0.346886	Syntenic gene	Between	Ipomoea trifida_Ipomoea cairica
1430	ItfGATA5	IcGATA14	0.469773	1.5171	0.309652	Syntenic gene	Between	Ipomoea trifida_Ipomoea cairica
1431	ItfGATA38	IcGATA14	0.140505	0.737222	0.190588	Syntenic gene	Between	Ipomoea trifida_Ipomoea cairica
1432	ItfGATA47	IcGATA15	0.174138	0.66626	0.261366	Syntenic gene	Between	Ipomoea trifida_Ipomoea cairica
1433	ItfGATA33	IcGATA15	0.195161	0.668932	0.29175	Syntenic gene	Between	Ipomoea trifida_Ipomoea cairica
1434	ItfGATA34	IcGATA13	0.0271646	0.0678173	0.400556	Syntenic gene	Between	Ipomoea trifida_Ipomoea cairica
1435	ItfGATA35	IcGATA14	0.0164898	0.0625595	0.263587	Syntenic gene	Between	Ipomoea trifida_Ipomoea cairica
1436	ItfGATA36	IcGATA15	0.0234155	0.0804968	0.290888	Syntenic gene	Between	Ipomoea trifida_Ipomoea cairica
1437	ItfGATA40	IcGATA17	0.17512	1.22854	0.142543	Syntenic gene	Between	Ipomoea trifida_Ipomoea cairica
1438	ItfGATA10	IcGATA17	0.0389622	0.227466	0.171288	Syntenic gene	Between	Ipomoea trifida_Ipomoea cairica
1439	ItfGATA9	IcGATA16	0.027904	0.161168	0.173136	Syntenic gene	Between	Ipomoea trifida_Ipomoea cairica
1440	ItfGATA24	IcGATA17	0.601652	NaN	NaN	Syntenic gene	Between	Ipomoea trifida_Ipomoea cairica
1441	ItfGATA29	IcGATA16	0.212947	0.785915	0.270954	Syntenic gene	Between	Ipomoea trifida_Ipomoea cairica
1442	ItfGATA43	IcGATA18	0.0478664	0.196367	0.24376	Syntenic gene	Between	Ipomoea trifida_Ipomoea cairica
1443	ItfGATA45	IcGATA19	0.0541575	0.118247	0.458002	Syntenic gene	Between	Ipomoea trifida_Ipomoea cairica
1444	ItfGATA46	IcGATA20	0.0623871	0.173545	0.359487	Syntenic gene	Between	Ipomoea trifida_Ipomoea cairica
1445	ItfGATA18	IcGATA20	0.319744	0.912177	0.350528	Syntenic gene	Between	Ipomoea trifida_Ipomoea cairica
1446	ItfGATA26	IcGATA18	0.218944	1.15234	0.19	Syntenic gene	Between	Ipomoea trifida_Ipomoea cairica
1447	ItfGATA25	IcGATA19	0.185201	1.09165	0.169652	Syntenic gene	Between	Ipomoea trifida_Ipomoea cairica
1448	ItfGATA45	IcGATA22	0.178358	1.05626	0.168859	Syntenic gene	Between	Ipomoea trifida_Ipomoea cairica
1449	ItfGATA43	IcGATA21	0.245154	1.02428	0.239343	Syntenic gene	Between	Ipomoea trifida_Ipomoea cairica
1450	ItfGATA26	IcGATA21	0.0329083	0.192414	0.171029	Syntenic gene	Between	Ipomoea trifida_Ipomoea cairica
1451	ItfGATA25	IcGATA22	0.0123799	0.265909	0.046557	Syntenic gene	Between	Ipomoea trifida_Ipomoea cairica
1452	ItfGATA49	IcGATA24	0.0252655	0.24059	0.105015	Syntenic gene	Between	Ipomoea trifida_Ipomoea cairica
1453	ItfGATA47	IcGATA23	0.0181527	0.0803543	0.225908	Syntenic gene	Between	Ipomoea trifida_Ipomoea cairica
1454	ItfGATA33	IcGATA23	0.150148	0.574215	0.261484	Syntenic gene	Between	Ipomoea trifida_Ipomoea cairica
1455	ItfGATA36	IcGATA23	0.175903	0.642717	0.273686	Syntenic gene	Between	Ipomoea trifida_Ipomoea cairica
1456	ItfGATA51	IcGATA4	0.28319	0.952518	0.297307	Syntenic gene	Between	Ipomoea trifida_Ipomoea cairica
1457	ItfGATA19	IcGATA1	0.0165464	0.138003	0.119899	Syntenic gene	Between	Ipomoea trifida_Ipomoea cairica
1458	ItfGATA20	IcGATA2	0.0191144	0.161172	0.118596	Syntenic gene	Between	Ipomoea trifida_Ipomoea cairica
1459	ItfGATA22	IcGATA3	0.0218247	0.194133	0.112421	Syntenic gene	Between	Ipomoea trifida_Ipomoea cairica
1460	ItfGATA24	IcGATA4	0.0393342	0.118142	0.33294	Syntenic gene	Between	Ipomoea trifida_Ipomoea cairica
1461	ItfGATA23	IcGATA5	0.0284544	0.113855	0.249919	Syntenic gene	Between	Ipomoea trifida_Ipomoea cairica
1462	ItfGATA23	IcGATA3	0.374666	1.42006	0.263838	Syntenic gene	Between	Ipomoea trifida_Ipomoea cairica
1463	ItfGATA30	IcGATA4	0.262936	1.13552	0.231555	Syntenic gene	Between	Ipomoea trifida_Ipomoea cairica
1464	ItfGATA54	IcGATA25	0.0402486	0.222589	0.18082	Syntenic gene	Between	Ipomoea trifida_Ipomoea cairica
1465	ItfGATA9	IcGATA25	0.370573	1.60216	0.231296	Syntenic gene	Between	Ipomoea trifida_Ipomoea cairica
1466	ItfGATA28	IcGATA25	0.224024	1.1437	0.195876	Syntenic gene	Between	Ipomoea trifida_Ipomoea cairica
1467	ItfGATA29	IcGATA25	0.360462	1.80895	0.199266	Syntenic gene	Between	Ipomoea trifida_Ipomoea cairica
1468	ItfGATA47	IcGATA26	0.149715	0.630206	0.237565	Syntenic gene	Between	Ipomoea trifida_Ipomoea cairica
1469	ItfGATA33	IcGATA26	0.0257782	0.12753	0.202134	Syntenic gene	Between	Ipomoea trifida_Ipomoea cairica
1470	ItfGATA36	IcGATA26	0.18114	0.688608	0.263053	Syntenic gene	Between	Ipomoea trifida_Ipomoea cairica
1471	ItfGATA51	IcGATA27	0.28587	1.16242	0.245927	Syntenic gene	Between	Ipomoea trifida_Ipomoea cairica
1472	ItfGATA24	IcGATA27	0.264953	1.1119	0.238288	Syntenic gene	Between	Ipomoea trifida_Ipomoea cairica
1473	ItfGATA30	IcGATA27	0.0340968	0.10357	0.329216	Syntenic gene	Between	Ipomoea trifida_Ipomoea cairica
1474	ItfGATA54	IcGATA28	0.260155	1.15433	0.225373	Syntenic gene	Between	Ipomoea trifida_Ipomoea cairica
1475	ItfGATA9	IcGATA29	0.203293	0.902469	0.225263	Syntenic gene	Between	Ipomoea trifida_Ipomoea cairica
1476	ItfGATA29	IcGATA29	0.0177378	0.162183	0.109369	Syntenic gene	Between	Ipomoea trifida_Ipomoea cairica
1477	ItfGATA28	IcGATA28	0.0434219	0.208545	0.208213	Syntenic gene	Between	Ipomoea trifida_Ipomoea cairica
1478	ItfGATA41	IcGATA30	0.0070998	0.0696729	0.101902	Syntenic gene	Between	Ipomoea trifida_Ipomoea cairica
1479	ItfGATA10	IcGATA31	0.240567	1.44439	0.166552	Syntenic gene	Between	Ipomoea trifida_Ipomoea cairica
1480	ItfGATA51	IcGATA32	0.0688557	0.145133	0.474431	Syntenic gene	Between	Ipomoea trifida_Ipomoea cairica
1481	ItfGATA24	IcGATA32	0.31825	1.07175	0.296946	Syntenic gene	Between	Ipomoea trifida_Ipomoea cairica
1482	ItfGATA30	IcGATA32	0.288964	1.02386	0.282231	Syntenic gene	Between	Ipomoea trifida_Ipomoea cairica
1483	ItfGATA5	IcGATA6	0.559175	1.44032	0.388229	Syntenic gene	Between	Ipomoea trifida_Ipomoea cairica
1484	ItfGATA1	IcGATA8	0.0567336	0.137557	0.412436	Syntenic gene	Between	Ipomoea trifida_Ipomoea cairica
1485	ItfGATA35	IcGATA6	0.494391	1.8525	0.266878	Syntenic gene	Between	Ipomoea trifida_Ipomoea cairica
1486	ItfGATA45	IcGATA11	0.215712	0.889218	0.242586	Syntenic gene	Between	Ipomoea trifida_Ipomoea cairica
1487	ItfGATA46	IcGATA9	0.313786	0.976915	0.3212	Syntenic gene	Between	Ipomoea trifida_Ipomoea cairica
1488	ItfGATA18	IcGATA9	0.0502643	0.120448	0.417311	Syntenic gene	Between	Ipomoea trifida_Ipomoea cairica
1489	ItfGATA25	IcGATA11	0.28326	1.01363	0.279451	Syntenic gene	Between	Ipomoea trifida_Ipomoea cairica
1490	ItfGATA1	IcGATA12	0.489337	2.66789	0.183417	Syntenic gene	Between	Ipomoea trifida_Ipomoea cairica
1491	ItfGATA38	IcGATA12	0.0185025	0.103216	0.17926	Syntenic gene	Between	Ipomoea trifida_Ipomoea cairica
1492	ItfGATA35	IcGATA12	0.143001	0.778265	0.183744	Syntenic gene	Between	Ipomoea trifida_Ipomoea cairica
1493	ItfGATA1	IcGATA14	0.476497	1.37364	0.346886	Syntenic gene	Between	Ipomoea trifida_Ipomoea cairica
1494	ItfGATA5	IcGATA14	0.469773	1.5171	0.309652	Syntenic gene	Between	Ipomoea trifida_Ipomoea cairica
1495	ItfGATA38	IcGATA14	0.140505	0.737222	0.190588	Syntenic gene	Between	Ipomoea trifida_Ipomoea cairica
1496	ItfGATA47	IcGATA15	0.174138	0.66626	0.261366	Syntenic gene	Between	Ipomoea trifida_Ipomoea cairica
1497	ItfGATA33	IcGATA15	0.195161	0.668932	0.29175	Syntenic gene	Between	Ipomoea trifida_Ipomoea cairica
1498	ItfGATA34	IcGATA13	0.0271646	0.0678173	0.400556	Syntenic gene	Between	Ipomoea trifida_Ipomoea cairica
1499	ItfGATA35	IcGATA14	0.0164898	0.0625595	0.263587	Syntenic gene	Between	Ipomoea trifida_Ipomoea cairica
1500	ItfGATA36	IcGATA15	0.0234155	0.0804968	0.290888	Syntenic gene	Between	Ipomoea trifida_Ipomoea cairica
1501	ItfGATA40	IcGATA17	0.17512	1.22854	0.142543	Syntenic gene	Between	Ipomoea trifida_Ipomoea cairica
1502	ItfGATA10	IcGATA17	0.0389622	0.227466	0.171288	Syntenic gene	Between	Ipomoea trifida_Ipomoea cairica
1503	ItfGATA9	IcGATA16	0.027904	0.161168	0.173136	Syntenic gene	Between	Ipomoea trifida_Ipomoea cairica
1504	ItfGATA24	IcGATA17	0.601652	NaN	NaN	Syntenic gene	Between	Ipomoea trifida_Ipomoea cairica
1505	ItfGATA29	IcGATA16	0.212947	0.785915	0.270954	Syntenic gene	Between	Ipomoea trifida_Ipomoea cairica
1506	ItfGATA43	IcGATA18	0.0478664	0.196367	0.24376	Syntenic gene	Between	Ipomoea trifida_Ipomoea cairica
1507	ItfGATA45	IcGATA19	0.0541575	0.118247	0.458002	Syntenic gene	Between	Ipomoea trifida_Ipomoea cairica
1508	ItfGATA46	IcGATA20	0.0623871	0.173545	0.359487	Syntenic gene	Between	Ipomoea trifida_Ipomoea cairica
1509	ItfGATA18	IcGATA20	0.319744	0.912177	0.350528	Syntenic gene	Between	Ipomoea trifida_Ipomoea cairica
1510	ItfGATA26	IcGATA18	0.218944	1.15234	0.19	Syntenic gene	Between	Ipomoea trifida_Ipomoea cairica
1511	ItfGATA25	IcGATA19	0.185201	1.09165	0.169652	Syntenic gene	Between	Ipomoea trifida_Ipomoea cairica
1512	ItfGATA45	IcGATA22	0.178358	1.05626	0.168859	Syntenic gene	Between	Ipomoea trifida_Ipomoea cairica
1513	ItfGATA43	IcGATA21	0.245154	1.02428	0.239343	Syntenic gene	Between	Ipomoea trifida_Ipomoea cairica
1514	ItfGATA26	IcGATA21	0.0329083	0.192414	0.171029	Syntenic gene	Between	Ipomoea trifida_Ipomoea cairica
1515	ItfGATA25	IcGATA22	0.0123799	0.265909	0.046557	Syntenic gene	Between	Ipomoea trifida_Ipomoea cairica
1516	ItfGATA49	IcGATA24	0.0252655	0.24059	0.105015	Syntenic gene	Between	Ipomoea trifida_Ipomoea cairica
1517	ItfGATA47	IcGATA23	0.0181527	0.0803543	0.225908	Syntenic gene	Between	Ipomoea trifida_Ipomoea cairica
1518	ItfGATA33	IcGATA23	0.150148	0.574215	0.261484	Syntenic gene	Between	Ipomoea trifida_Ipomoea cairica
1519	ItfGATA36	IcGATA23	0.175903	0.642717	0.273686	Syntenic gene	Between	Ipomoea trifida_Ipomoea cairica
1520	ItfGATA54	IpGATA1	0.224935	0.898701	0.250289	Syntenic gene	Between	Ipomoea trifida_Ipomoea purpurea
1521	ItfGATA54	IpGATA2	0.378786	2.07908	0.182189	Syntenic gene	Between	Ipomoea trifida_Ipomoea purpurea
1522	ItfGATA9	IpGATA2	0.218769	0.916676	0.238654	Syntenic gene	Between	Ipomoea trifida_Ipomoea purpurea
1523	ItfGATA29	IpGATA2	0.00971969	0.123334	0.078808	Syntenic gene	Between	Ipomoea trifida_Ipomoea purpurea
1524	ItfGATA28	IpGATA1	0.0231844	0.107437	0.215796	Syntenic gene	Between	Ipomoea trifida_Ipomoea purpurea
1525	ItfGATA43	IpGATA21	0.244876	0.926517	0.264298	Syntenic gene	Between	Ipomoea trifida_Ipomoea purpurea
1526	ItfGATA25	IpGATA22	0.0220199	0.195369	0.11271	Syntenic gene	Between	Ipomoea trifida_Ipomoea purpurea
1527	ItfGATA26	IpGATA21	0.0384524	0.172584	0.222804	Syntenic gene	Between	Ipomoea trifida_Ipomoea purpurea
1528	ItfGATA19	IpGATA23	0.017731	0.105889	0.167449	Syntenic gene	Between	Ipomoea trifida_Ipomoea purpurea
1529	ItfGATA20	IpGATA24	0.0370794	0.181329	0.204487	Syntenic gene	Between	Ipomoea trifida_Ipomoea purpurea
1530	ItfGATA22	IpGATA25	0.0761574	0.213189	0.35723	Syntenic gene	Between	Ipomoea trifida_Ipomoea purpurea
1531	ItfGATA23	IpGATA26	0.0390029	0.113198	0.344556	Syntenic gene	Between	Ipomoea trifida_Ipomoea purpurea
1532	ItfGATA47	IpGATA28	0.013142	0.0957952	0.137189	Syntenic gene	Between	Ipomoea trifida_Ipomoea purpurea
1533	ItfGATA49	IpGATA27	0.0168349	0.236026	0.0713268	Syntenic gene	Between	Ipomoea trifida_Ipomoea purpurea
1534	ItfGATA33	IpGATA28	0.154821	0.634	0.244196	Syntenic gene	Between	Ipomoea trifida_Ipomoea purpurea
1535	ItfGATA36	IpGATA28	0.187129	0.673613	0.277799	Syntenic gene	Between	Ipomoea trifida_Ipomoea purpurea
1536	ItfGATA5	IpGATA30	0.0303313	0.0515224	0.588702	Syntenic gene	Between	Ipomoea trifida_Ipomoea purpurea
1537	ItfGATA6	IpGATA31	0.0202245	0.0409099	0.494367	Syntenic gene	Between	Ipomoea trifida_Ipomoea purpurea
1538	ItfGATA35	IpGATA30	0.444768	1.63119	0.272664	Syntenic gene	Between	Ipomoea trifida_Ipomoea purpurea
1539	ItfGATA47	IpGATA32	0.161154	0.696429	0.2314	Syntenic gene	Between	Ipomoea trifida_Ipomoea purpurea
1540	ItfGATA33	IpGATA32	0.033845	0.152402	0.222077	Syntenic gene	Between	Ipomoea trifida_Ipomoea purpurea
1541	ItfGATA36	IpGATA32	0.190356	0.798498	0.238393	Syntenic gene	Between	Ipomoea trifida_Ipomoea purpurea
1542	ItfGATA46	IpGATA5	0.344567	0.996965	0.345616	Syntenic gene	Between	Ipomoea trifida_Ipomoea purpurea
1543	ItfGATA45	IpGATA3	0.223796	0.859789	0.260292	Syntenic gene	Between	Ipomoea trifida_Ipomoea purpurea
1544	ItfGATA18	IpGATA5	0.0443286	0.0732196	0.605419	Syntenic gene	Between	Ipomoea trifida_Ipomoea purpurea
1545	ItfGATA25	IpGATA3	0.246391	1.03535	0.237979	Syntenic gene	Between	Ipomoea trifida_Ipomoea purpurea
1546	ItfGATA40	IpGATA8	0.183407	1.09386	0.167669	Syntenic gene	Between	Ipomoea trifida_Ipomoea purpurea
1547	ItfGATA54	IpGATA9	0.37867	1.73311	0.218492	Syntenic gene	Between	Ipomoea trifida_Ipomoea purpurea
1548	ItfGATA10	IpGATA8	0.0266695	0.211206	0.126272	Syntenic gene	Between	Ipomoea trifida_Ipomoea purpurea
1549	ItfGATA9	IpGATA9	0.0499392	0.154359	0.323526	Syntenic gene	Between	Ipomoea trifida_Ipomoea purpurea
1550	ItfGATA24	IpGATA8	0.592673	NaN	NaN	Syntenic gene	Between	Ipomoea trifida_Ipomoea purpurea
1551	ItfGATA29	IpGATA9	0.22376	0.881803	0.253753	Syntenic gene	Between	Ipomoea trifida_Ipomoea purpurea
1552	ItfGATA1	IpGATA11	0.515911	1.61262	0.319922	Syntenic gene	Between	Ipomoea trifida_Ipomoea purpurea
1553	ItfGATA5	IpGATA11	0.437052	1.34242	0.325569	Syntenic gene	Between	Ipomoea trifida_Ipomoea purpurea
1554	ItfGATA38	IpGATA11	0.137187	0.746488	0.183776	Syntenic gene	Between	Ipomoea trifida_Ipomoea purpurea
1555	ItfGATA34	IpGATA10	0.025302	0.0666118	0.379843	Syntenic gene	Between	Ipomoea trifida_Ipomoea purpurea
1556	ItfGATA35	IpGATA11	0.0151468	0.0722091	0.209763	Syntenic gene	Between	Ipomoea trifida_Ipomoea purpurea
1557	ItfGATA36	IpGATA12	0.0167067	0.0752379	0.222052	Syntenic gene	Between	Ipomoea trifida_Ipomoea purpurea
1558	ItfGATA43	IpGATA13	0.0388706	0.12892	0.30151	Syntenic gene	Between	Ipomoea trifida_Ipomoea purpurea
1559	ItfGATA45	IpGATA14	0.0541896	0.111483	0.48608	Syntenic gene	Between	Ipomoea trifida_Ipomoea purpurea
1560	ItfGATA46	IpGATA15	0.0424313	0.129325	0.3281	Syntenic gene	Between	Ipomoea trifida_Ipomoea purpurea
1561	ItfGATA18	IpGATA15	0.352103	0.934912	0.376616	Syntenic gene	Between	Ipomoea trifida_Ipomoea purpurea
1562	ItfGATA26	IpGATA13	0.23831	1.09626	0.217385	Syntenic gene	Between	Ipomoea trifida_Ipomoea purpurea
1563	ItfGATA25	IpGATA14	0.231504	1.22472	0.189026	Syntenic gene	Between	Ipomoea trifida_Ipomoea purpurea
1564	ItfGATA1	IpGATA16	0.47211	2.78078	0.169776	Syntenic gene	Between	Ipomoea trifida_Ipomoea purpurea
1565	ItfGATA38	IpGATA16	0.0150073	0.0630055	0.238191	Syntenic gene	Between	Ipomoea trifida_Ipomoea purpurea
1566	ItfGATA35	IpGATA16	0.144347	0.773428	0.186633	Syntenic gene	Between	Ipomoea trifida_Ipomoea purpurea
1567	ItfGATA51	IpGATA17	0.0633863	0.124961	0.507251	Syntenic gene	Between	Ipomoea trifida_Ipomoea purpurea
1568	ItfGATA30	IpGATA17	0.278934	1.13682	0.245364	Syntenic gene	Between	Ipomoea trifida_Ipomoea purpurea
1569	ItfGATA51	IpGATA18	0.30775	1.1149	0.276033	Syntenic gene	Between	Ipomoea trifida_Ipomoea purpurea
1570	ItfGATA24	IpGATA18	0.317106	1.05912	0.299405	Syntenic gene	Between	Ipomoea trifida_Ipomoea purpurea
1571	ItfGATA30	IpGATA18	0.0638629	0.142765	0.447328	Syntenic gene	Between	Ipomoea trifida_Ipomoea purpurea
1572	ItfGATA41	IpGATA20	0.00995511	0.0802771	0.124009	Syntenic gene	Between	Ipomoea trifida_Ipomoea purpurea
1573	ItfGATA10	IpGATA19	0.221464	1.15831	0.191195	Syntenic gene	Between	Ipomoea trifida_Ipomoea purpurea
1574	ItbGATA31	InGATA1	0.0188366	0.0868739	0.216827	Syntenic gene	Between	Ipomoea triloba_Ipomoea nil
1575	ItbGATA38	InGATA2	0.0220782	0.0765568	0.288389	Syntenic gene	Between	Ipomoea triloba_Ipomoea nil
1576	ItbGATA62	InGATA23	0.0281228	0.208317	0.135	Syntenic gene	Between	Ipomoea triloba_Ipomoea nil
1577	ItbGATA50	InGATA24	0.247161	1.0388	0.237929	Syntenic gene	Between	Ipomoea triloba_Ipomoea nil
1578	ItbGATA30	InGATA24	0.0488802	0.202586	0.241281	Syntenic gene	Between	Ipomoea triloba_Ipomoea nil
1579	ItbGATA37	InGATA24	0.447455	2.1427	0.208828	Syntenic gene	Between	Ipomoea triloba_Ipomoea nil
1580	ItbGATA57	InGATA28	0.305035	1.13557	0.268619	Syntenic gene	Between	Ipomoea triloba_Ipomoea nil
1581	ItbGATA20	InGATA25	0.0186326	0.0832215	0.223892	Syntenic gene	Between	Ipomoea triloba_Ipomoea nil
1582	ItbGATA21	InGATA26	0.0458639	0.128304	0.357463	Syntenic gene	Between	Ipomoea triloba_Ipomoea nil
1583	ItbGATA25	InGATA29	0.0320814	0.100346	0.319708	Syntenic gene	Between	Ipomoea triloba_Ipomoea nil
1584	ItbGATA26	InGATA28	0.0286215	0.123216	0.232287	Syntenic gene	Between	Ipomoea triloba_Ipomoea nil
1585	ItbGATA23	InGATA27	0.0727729	0.254054	0.286447	Syntenic gene	Between	Ipomoea triloba_Ipomoea nil
1586	ItbGATA33	InGATA28	0.329823	1.38451	0.238225	Syntenic gene	Between	Ipomoea triloba_Ipomoea nil
1587	ItbGATA55	InGATA30	0.0113746	0.255977	0.0444361	Syntenic gene	Between	Ipomoea triloba_Ipomoea nil
1588	ItbGATA53	InGATA31	0.0148653	0.0801752	0.18541	Syntenic gene	Between	Ipomoea triloba_Ipomoea nil
1589	ItbGATA36	InGATA31	0.161728	0.640079	0.252669	Syntenic gene	Between	Ipomoea triloba_Ipomoea nil
1590	ItbGATA40	InGATA31	0.18583	0.702364	0.264577	Syntenic gene	Between	Ipomoea triloba_Ipomoea nil
1591	ItbGATA8	InGATA36	0.0155205	0.0559581	0.277359	Syntenic gene	Between	Ipomoea triloba_Ipomoea nil
1592	ItbGATA10	InGATA38	0.0201884	0.0626015	0.32249	Syntenic gene	Between	Ipomoea triloba_Ipomoea nil
1593	ItbGATA38	InGATA36	0.423704	1.73789	0.243804	Syntenic gene	Between	Ipomoea triloba_Ipomoea nil
1594	ItbGATA36	InGATA39	0.0305239	0.166679	0.18313	Syntenic gene	Between	Ipomoea triloba_Ipomoea nil
1595	ItbGATA40	InGATA39	0.190932	0.777172	0.245675	Syntenic gene	Between	Ipomoea triloba_Ipomoea nil
1596	ItbGATA52	InGATA5	0.337948	0.943719	0.358102	Syntenic gene	Between	Ipomoea triloba_Ipomoea nil
1597	ItbGATA51	InGATA3	0.22804	0.770365	0.296016	Syntenic gene	Between	Ipomoea triloba_Ipomoea nil
1598	ItbGATA17	InGATA3	0.0317452	0.119881	0.264806	Syntenic gene	Between	Ipomoea triloba_Ipomoea nil
1599	ItbGATA18	InGATA5	0.0329253	0.0674883	0.487867	Syntenic gene	Between	Ipomoea triloba_Ipomoea nil
1600	ItbGATA19	InGATA4	0.108574	0.191859	0.565907	Syntenic gene	Between	Ipomoea triloba_Ipomoea nil
1601	ItbGATA29	InGATA3	0.301681	0.943971	0.319588	Syntenic gene	Between	Ipomoea triloba_Ipomoea nil
1602	ItbGATA45	InGATA9	0.188387	1.10365	0.170694	Syntenic gene	Between	Ipomoea triloba_Ipomoea nil
1603	ItbGATA14	InGATA6	0.156942	0.30515	0.514313	Syntenic gene	Between	Ipomoea triloba_Ipomoea nil
1604	ItbGATA13	InGATA9	0.0263619	0.186702	0.141198	Syntenic gene	Between	Ipomoea triloba_Ipomoea nil
1605	ItbGATA12	InGATA10	0.0418674	0.137275	0.304989	Syntenic gene	Between	Ipomoea triloba_Ipomoea nil
1606	ItbGATA32	InGATA10	0.222348	0.912999	0.243536	Syntenic gene	Between	Ipomoea triloba_Ipomoea nil
1607	ItbGATA36	InGATA12	0.197123	0.778356	0.253255	Syntenic gene	Between	Ipomoea triloba_Ipomoea nil
1608	ItbGATA37	InGATA11	0.0226056	0.0805843	0.280521	Syntenic gene	Between	Ipomoea triloba_Ipomoea nil
1609	ItbGATA40	InGATA12	0.0146519	0.071733	0.204256	Syntenic gene	Between	Ipomoea triloba_Ipomoea nil
1610	ItbGATA51	InGATA13	0.0656953	0.141704	0.463609	Syntenic gene	Between	Ipomoea triloba_Ipomoea nil
1611	ItbGATA52	InGATA14	0.0401469	0.0949032	0.42303	Syntenic gene	Between	Ipomoea triloba_Ipomoea nil
1612	ItbGATA18	InGATA14	0.39059	0.96058	0.406619	Syntenic gene	Between	Ipomoea triloba_Ipomoea nil
1613	ItbGATA17	InGATA13	0.213946	0.902088	0.237167	Syntenic gene	Between	Ipomoea triloba_Ipomoea nil
1614	ItbGATA29	InGATA13	0.209255	1.22427	0.170922	Syntenic gene	Between	Ipomoea triloba_Ipomoea nil
1615	ItbGATA1	InGATA15	0.473717	2.34795	0.201758	Syntenic gene	Between	Ipomoea triloba_Ipomoea nil
1616	ItbGATA43	InGATA15	0.012097	0.0552736	0.218857	Syntenic gene	Between	Ipomoea triloba_Ipomoea nil
1617	ItbGATA42	InGATA16	0.0467743	0.0751121	0.622727	Syntenic gene	Between	Ipomoea triloba_Ipomoea nil
1618	ItbGATA38	InGATA15	0.119786	0.644365	0.185898	Syntenic gene	Between	Ipomoea triloba_Ipomoea nil
1619	ItbGATA57	InGATA17	0.051554	0.12732	0.404916	Syntenic gene	Between	Ipomoea triloba_Ipomoea nil
1620	ItbGATA33	InGATA17	0.264953	1.19783	0.221194	Syntenic gene	Between	Ipomoea triloba_Ipomoea nil
1621	ItbGATA57	InGATA19	0.307976	1.0717	0.287371	Syntenic gene	Between	Ipomoea triloba_Ipomoea nil
1622	ItbGATA33	InGATA19	0.0461441	0.111389	0.414261	Syntenic gene	Between	Ipomoea triloba_Ipomoea nil
1623	ItbGATA45	InGATA21	0.0278843	0.25512	0.109299	Syntenic gene	Between	Ipomoea triloba_Ipomoea nil
1624	ItbGATA48	InGATA22	0.0113962	0.0748128	0.15233	Syntenic gene	Between	Ipomoea triloba_Ipomoea nil
1625	ItbGATA13	InGATA21	0.158769	1.00702	0.157662	Syntenic gene	Between	Ipomoea triloba_Ipomoea nil
1626	ItbGATA45	IaGATA4	0.17028	1.2402	0.137301	Syntenic gene	Between	Ipomoea triloba_Ipomoea aquatic
1627	ItbGATA50	IaGATA2	0.259707	1.10491	0.235048	Syntenic gene	Between	Ipomoea triloba_Ipomoea aquatic
1628	ItbGATA51	IaGATA1	0.323142	1.34129	0.240918	Syntenic gene	Between	Ipomoea triloba_Ipomoea aquatic
1629	ItbGATA57	IaGATA6	0.0478001	0.12164	0.392964	Syntenic gene	Between	Ipomoea triloba_Ipomoea aquatic
1630	ItbGATA12	IaGATA3	0.0507007	0.147253	0.344309	Syntenic gene	Between	Ipomoea triloba_Ipomoea aquatic
1631	ItbGATA13	IaGATA4	0.0207536	0.1845	0.112486	Syntenic gene	Between	Ipomoea triloba_Ipomoea aquatic
1632	ItbGATA17	IaGATA1	0.551423	1.62553	0.339227	Syntenic gene	Between	Ipomoea triloba_Ipomoea aquatic
1633	ItbGATA23	IaGATA5	0.0191006	0.240379	0.0794605	Syntenic gene	Between	Ipomoea triloba_Ipomoea aquatic
1634	ItbGATA26	IaGATA6	0.347548	1.05172	0.330457	Syntenic gene	Between	Ipomoea triloba_Ipomoea aquatic
1635	ItbGATA25	IaGATA5	0.391449	1.44531	0.270842	Syntenic gene	Between	Ipomoea triloba_Ipomoea aquatic
1636	ItbGATA30	IaGATA2	0.0433856	0.192836	0.224987	Syntenic gene	Between	Ipomoea triloba_Ipomoea aquatic
1637	ItbGATA32	IaGATA3	0.212687	0.851815	0.249686	Syntenic gene	Between	Ipomoea triloba_Ipomoea aquatic
1638	ItbGATA33	IaGATA6	0.298904	1.0429	0.286608	Syntenic gene	Between	Ipomoea triloba_Ipomoea aquatic
1639	ItbGATA57	IaGATA9	0.939739	NaN	NaN	Syntenic gene	Between	Ipomoea triloba_Ipomoea aquatic
1640	ItbGATA20	IaGATA7	1.08958	NaN	NaN	Syntenic gene	Between	Ipomoea triloba_Ipomoea aquatic
1641	ItbGATA21	IaGATA8	0.877946	NaN	NaN	Syntenic gene	Between	Ipomoea triloba_Ipomoea aquatic
1642	ItbGATA26	IaGATA9	1.03842	2.42987	0.427356	Syntenic gene	Between	Ipomoea triloba_Ipomoea aquatic
1643	ItbGATA25	IaGATA10	0.668478	2.70285	0.247323	Syntenic gene	Between	Ipomoea triloba_Ipomoea aquatic
1644	ItbGATA33	IaGATA9	0.899079	NaN	NaN	Syntenic gene	Between	Ipomoea triloba_Ipomoea aquatic
1645	ItbGATA62	IaGATA11	0.787255	NaN	NaN	Syntenic gene	Between	Ipomoea triloba_Ipomoea aquatic
1646	ItbGATA12	IaGATA11	0.892575	NaN	NaN	Syntenic gene	Between	Ipomoea triloba_Ipomoea aquatic
1647	ItbGATA31	IaGATA11	0.7537	NaN	NaN	Syntenic gene	Between	Ipomoea triloba_Ipomoea aquatic
1648	ItbGATA32	IaGATA11	0.678924	1.95527	0.347228	Syntenic gene	Between	Ipomoea triloba_Ipomoea aquatic
1649	ItbGATA57	IaGATA12	1.00159	NaN	NaN	Syntenic gene	Between	Ipomoea triloba_Ipomoea aquatic
1650	ItbGATA26	IaGATA12	0.661641	NaN	NaN	Syntenic gene	Between	Ipomoea triloba_Ipomoea aquatic
1651	ItbGATA33	IaGATA12	0.867107	NaN	NaN	Syntenic gene	Between	Ipomoea triloba_Ipomoea aquatic
1652	ItbGATA52	IaGATA13	0.362793	1.0452	0.347105	Syntenic gene	Between	Ipomoea triloba_Ipomoea aquatic
1653	ItbGATA51	IaGATA14	0.978034	NaN	NaN	Syntenic gene	Between	Ipomoea triloba_Ipomoea aquatic
1654	ItbGATA50	IaGATA15	0.863806	NaN	NaN	Syntenic gene	Between	Ipomoea triloba_Ipomoea aquatic
1655	ItbGATA17	IaGATA14	1.06075	NaN	NaN	Syntenic gene	Between	Ipomoea triloba_Ipomoea aquatic
1656	ItbGATA18	IaGATA13	0.0608551	0.127114	0.478746	Syntenic gene	Between	Ipomoea triloba_Ipomoea aquatic
1657	ItbGATA29	IaGATA14	0.898866	NaN	NaN	Syntenic gene	Between	Ipomoea triloba_Ipomoea aquatic
1658	ItbGATA30	IaGATA15	0.91281	NaN	NaN	Syntenic gene	Between	Ipomoea triloba_Ipomoea aquatic
1659	ItbGATA36	IaGATA16	0.715232	NaN	NaN	Syntenic gene	Between	Ipomoea triloba_Ipomoea aquatic
1660	ItbGATA40	IaGATA16	0.804993	NaN	NaN	Syntenic gene	Between	Ipomoea triloba_Ipomoea aquatic
1661	ItbGATA1	IaGATA17	0.464802	NaN	NaN	Syntenic gene	Between	Ipomoea triloba_Ipomoea aquatic
1662	ItbGATA43	IaGATA17	0.333934	NaN	NaN	Syntenic gene	Between	Ipomoea triloba_Ipomoea aquatic
1663	ItbGATA42	IaGATA18	0.891857	NaN	NaN	Syntenic gene	Between	Ipomoea triloba_Ipomoea aquatic
1664	ItbGATA38	IaGATA17	0.390776	3.21917	0.12139	Syntenic gene	Between	Ipomoea triloba_Ipomoea aquatic
1665	ItbGATA8	IaGATA19	0.784418	4.37517	0.179289	Syntenic gene	Between	Ipomoea triloba_Ipomoea aquatic
1666	ItbGATA1	IaGATA19	0.864583	4.64427	0.186161	Syntenic gene	Between	Ipomoea triloba_Ipomoea aquatic
1667	ItbGATA43	IaGATA19	0.821039	NaN	NaN	Syntenic gene	Between	Ipomoea triloba_Ipomoea aquatic
1668	ItbGATA38	IaGATA19	0.661542	NaN	NaN	Syntenic gene	Between	Ipomoea triloba_Ipomoea aquatic
1669	ItbGATA37	IaGATA20	0.601966	NaN	NaN	Syntenic gene	Between	Ipomoea triloba_Ipomoea aquatic
1670	ItbGATA53	IaGATA21	0.99599	NaN	NaN	Syntenic gene	Between	Ipomoea triloba_Ipomoea aquatic
1671	ItbGATA36	IaGATA21	1.07336	NaN	NaN	Syntenic gene	Between	Ipomoea triloba_Ipomoea aquatic
1672	ItbGATA40	IaGATA21	0.708804	NaN	NaN	Syntenic gene	Between	Ipomoea triloba_Ipomoea aquatic
1673	ItbGATA52	IaGATA23	1.03518	NaN	NaN	Syntenic gene	Between	Ipomoea triloba_Ipomoea aquatic
1674	ItbGATA51	IaGATA22	0.930217	NaN	NaN	Syntenic gene	Between	Ipomoea triloba_Ipomoea aquatic
1675	ItbGATA17	IaGATA22	0.754149	NaN	NaN	Syntenic gene	Between	Ipomoea triloba_Ipomoea aquatic
1676	ItbGATA18	IaGATA23	0.898786	NaN	NaN	Syntenic gene	Between	Ipomoea triloba_Ipomoea aquatic
1677	ItbGATA29	IaGATA22	0.919961	NaN	NaN	Syntenic gene	Between	Ipomoea triloba_Ipomoea aquatic
1678	ItbGATA1	IaGATA24	0.890588	NaN	NaN	Syntenic gene	Between	Ipomoea triloba_Ipomoea aquatic
1679	ItbGATA8	IaGATA25	0.824721	NaN	NaN	Syntenic gene	Between	Ipomoea triloba_Ipomoea aquatic
1680	ItbGATA38	IaGATA25	0.846111	NaN	NaN	Syntenic gene	Between	Ipomoea triloba_Ipomoea aquatic
1681	ItbGATA48	IaGATA27	0.953234	NaN	NaN	Syntenic gene	Between	Ipomoea triloba_Ipomoea aquatic
1682	ItbGATA45	IaGATA28	0.838356	3.11283	0.269323	Syntenic gene	Between	Ipomoea triloba_Ipomoea aquatic
1683	ItbGATA13	IaGATA28	1.07107	NaN	NaN	Syntenic gene	Between	Ipomoea triloba_Ipomoea aquatic
1684	ItbGATA26	IaGATA28	0.982791	NaN	NaN	Syntenic gene	Between	Ipomoea triloba_Ipomoea aquatic
1685	ItbGATA55	IaGATA29	0.766192	NaN	NaN	Syntenic gene	Between	Ipomoea triloba_Ipomoea aquatic
1686	ItbGATA12	IaGATA30	0.88686	NaN	NaN	Syntenic gene	Between	Ipomoea triloba_Ipomoea aquatic
1687	ItbGATA32	IaGATA30	0.771478	NaN	NaN	Syntenic gene	Between	Ipomoea triloba_Ipomoea aquatic
1688	ItbGATA57	IcGATA4	0.289804	0.964956	0.300328	Syntenic gene	Between	Ipomoea triloba_Ipomoea cairica
1689	ItbGATA20	IcGATA1	0.0147917	0.104961	0.140925	Syntenic gene	Between	Ipomoea triloba_Ipomoea cairica
1690	ItbGATA21	IcGATA2	0.022354	0.167693	0.133303	Syntenic gene	Between	Ipomoea triloba_Ipomoea cairica
1691	ItbGATA23	IcGATA3	0.0246148	0.193636	0.127119	Syntenic gene	Between	Ipomoea triloba_Ipomoea cairica
1692	ItbGATA26	IcGATA4	0.0366328	0.147002	0.2492	Syntenic gene	Between	Ipomoea triloba_Ipomoea cairica
1693	ItbGATA25	IcGATA5	0.0251992	0.152571	0.165164	Syntenic gene	Between	Ipomoea triloba_Ipomoea cairica
1694	ItbGATA25	IcGATA3	0.381946	1.34117	0.284785	Syntenic gene	Between	Ipomoea triloba_Ipomoea cairica
1695	ItbGATA33	IcGATA4	0.300956	1.27029	0.23692	Syntenic gene	Between	Ipomoea triloba_Ipomoea cairica
1696	ItbGATA62	IcGATA25	0.0407411	0.257778	0.158047	Syntenic gene	Between	Ipomoea triloba_Ipomoea cairica
1697	ItbGATA12	IcGATA25	0.341871	1.74466	0.195953	Syntenic gene	Between	Ipomoea triloba_Ipomoea cairica
1698	ItbGATA31	IcGATA25	0.209232	1.08381	0.193051	Syntenic gene	Between	Ipomoea triloba_Ipomoea cairica
1699	ItbGATA32	IcGATA25	0.357599	1.78553	0.200276	Syntenic gene	Between	Ipomoea triloba_Ipomoea cairica
1700	ItbGATA36	IcGATA26	0.0249478	0.130701	0.190877	Syntenic gene	Between	Ipomoea triloba_Ipomoea cairica
1701	ItbGATA40	IcGATA26	0.177011	0.685267	0.258309	Syntenic gene	Between	Ipomoea triloba_Ipomoea cairica
1702	ItbGATA57	IcGATA27	0.305695	1.21101	0.252429	Syntenic gene	Between	Ipomoea triloba_Ipomoea cairica
1703	ItbGATA26	IcGATA27	0.28254	1.17486	0.240488	Syntenic gene	Between	Ipomoea triloba_Ipomoea cairica
1704	ItbGATA33	IcGATA27	0.0350214	0.107326	0.32631	Syntenic gene	Between	Ipomoea triloba_Ipomoea cairica
1705	ItbGATA62	IcGATA28	0.238197	1.04134	0.22874	Syntenic gene	Between	Ipomoea triloba_Ipomoea cairica
1706	ItbGATA12	IcGATA29	0.196477	0.867434	0.226504	Syntenic gene	Between	Ipomoea triloba_Ipomoea cairica
1707	ItbGATA31	IcGATA28	0.0434219	0.17231	0.251998	Syntenic gene	Between	Ipomoea triloba_Ipomoea cairica
1708	ItbGATA32	IcGATA29	0.0191132	0.159691	0.119689	Syntenic gene	Between	Ipomoea triloba_Ipomoea cairica
1709	ItbGATA48	IcGATA30	0.00852888	0.096172	0.0886836	Syntenic gene	Between	Ipomoea triloba_Ipomoea cairica
1710	ItbGATA13	IcGATA31	0.233437	1.38874	0.168093	Syntenic gene	Between	Ipomoea triloba_Ipomoea cairica
1711	ItbGATA57	IcGATA32	0.0637606	0.156025	0.408656	Syntenic gene	Between	Ipomoea triloba_Ipomoea cairica
1712	ItbGATA26	IcGATA32	0.324452	1.0932	0.296792	Syntenic gene	Between	Ipomoea triloba_Ipomoea cairica
1713	ItbGATA33	IcGATA32	0.283672	1.0905	0.26013	Syntenic gene	Between	Ipomoea triloba_Ipomoea cairica
1714	ItbGATA8	IcGATA6	0.558016	1.54977	0.360063	Syntenic gene	Between	Ipomoea triloba_Ipomoea cairica
1715	ItbGATA1	IcGATA8	0.0444892	0.105997	0.41972	Syntenic gene	Between	Ipomoea triloba_Ipomoea cairica
1716	ItbGATA38	IcGATA6	0.463846	1.8247	0.254204	Syntenic gene	Between	Ipomoea triloba_Ipomoea cairica
1717	ItbGATA51	IcGATA11	0.228526	0.816741	0.279802	Syntenic gene	Between	Ipomoea triloba_Ipomoea cairica
1718	ItbGATA52	IcGATA9	0.318408	1.05697	0.301248	Syntenic gene	Between	Ipomoea triloba_Ipomoea cairica
1719	ItbGATA18	IcGATA9	0.0713695	0.136741	0.521931	Syntenic gene	Between	Ipomoea triloba_Ipomoea cairica
1720	ItbGATA17	IcGATA11	0.0533601	0.180336	0.295893	Syntenic gene	Between	Ipomoea triloba_Ipomoea cairica
1721	ItbGATA19	IcGATA10	0.110766	0.157862	0.701664	Syntenic gene	Between	Ipomoea triloba_Ipomoea cairica
1722	ItbGATA29	IcGATA11	0.287714	0.933194	0.308311	Syntenic gene	Between	Ipomoea triloba_Ipomoea cairica
1723	ItbGATA1	IcGATA12	0.49977	2.80188	0.17837	Syntenic gene	Between	Ipomoea triloba_Ipomoea cairica
1724	ItbGATA43	IcGATA12	0.0185152	0.133008	0.139203	Syntenic gene	Between	Ipomoea triloba_Ipomoea cairica
1725	ItbGATA38	IcGATA12	0.146429	0.808905	0.181021	Syntenic gene	Between	Ipomoea triloba_Ipomoea cairica
1726	ItbGATA1	IcGATA14	0.503904	1.42249	0.354242	Syntenic gene	Between	Ipomoea triloba_Ipomoea cairica
1727	ItbGATA8	IcGATA14	0.45432	1.63478	0.277908	Syntenic gene	Between	Ipomoea triloba_Ipomoea cairica
1728	ItbGATA43	IcGATA14	0.141891	0.765243	0.185419	Syntenic gene	Between	Ipomoea triloba_Ipomoea cairica
1729	ItbGATA50	IcGATA13	0.474687	2.8483	0.166656	Syntenic gene	Between	Ipomoea triloba_Ipomoea cairica
1730	ItbGATA36	IcGATA15	0.178791	0.722075	0.247607	Syntenic gene	Between	Ipomoea triloba_Ipomoea cairica
1731	ItbGATA37	IcGATA13	0.0243951	0.0822428	0.296623	Syntenic gene	Between	Ipomoea triloba_Ipomoea cairica
1732	ItbGATA38	IcGATA14	0.0164936	0.0532571	0.309698	Syntenic gene	Between	Ipomoea triloba_Ipomoea cairica
1733	ItbGATA40	IcGATA15	0.0202921	0.0734853	0.276138	Syntenic gene	Between	Ipomoea triloba_Ipomoea cairica
1734	ItbGATA45	IcGATA17	0.182104	1.20404	0.151245	Syntenic gene	Between	Ipomoea triloba_Ipomoea cairica
1735	ItbGATA13	IcGATA17	0.0230161	0.187022	0.123066	Syntenic gene	Between	Ipomoea triloba_Ipomoea cairica
1736	ItbGATA12	IcGATA16	0.0256608	0.157134	0.163305	Syntenic gene	Between	Ipomoea triloba_Ipomoea cairica
1737	ItbGATA32	IcGATA16	0.210607	0.802247	0.262521	Syntenic gene	Between	Ipomoea triloba_Ipomoea cairica
1738	ItbGATA50	IcGATA18	0.041637	0.221155	0.188271	Syntenic gene	Between	Ipomoea triloba_Ipomoea cairica
1739	ItbGATA51	IcGATA19	0.0541575	0.158729	0.341194	Syntenic gene	Between	Ipomoea triloba_Ipomoea cairica
1740	ItbGATA52	IcGATA20	0.0565845	0.130337	0.434139	Syntenic gene	Between	Ipomoea triloba_Ipomoea cairica
1741	ItbGATA17	IcGATA19	0.201345	0.84267	0.238937	Syntenic gene	Between	Ipomoea triloba_Ipomoea cairica
1742	ItbGATA18	IcGATA20	0.301905	1.01097	0.298629	Syntenic gene	Between	Ipomoea triloba_Ipomoea cairica
1743	ItbGATA30	IcGATA18	0.242287	1.06243	0.22805	Syntenic gene	Between	Ipomoea triloba_Ipomoea cairica
1744	ItbGATA29	IcGATA19	0.176294	1.05169	0.167628	Syntenic gene	Between	Ipomoea triloba_Ipomoea cairica
1745	ItbGATA51	IcGATA22	0.181073	1.09396	0.165521	Syntenic gene	Between	Ipomoea triloba_Ipomoea cairica
1746	ItbGATA50	IcGATA21	0.23665	1.06351	0.222517	Syntenic gene	Between	Ipomoea triloba_Ipomoea cairica
1747	ItbGATA17	IcGATA22	0.263999	1.05481	0.250281	Syntenic gene	Between	Ipomoea triloba_Ipomoea cairica
1748	ItbGATA30	IcGATA21	0.0381964	0.172971	0.220825	Syntenic gene	Between	Ipomoea triloba_Ipomoea cairica
1749	ItbGATA29	IcGATA22	0.0144608	0.221786	0.0652015	Syntenic gene	Between	Ipomoea triloba_Ipomoea cairica
1750	ItbGATA55	IcGATA24	0.0252715	0.265433	0.0952083	Syntenic gene	Between	Ipomoea triloba_Ipomoea cairica
1751	ItbGATA53	IcGATA23	0.0181627	0.0896589	0.202576	Syntenic gene	Between	Ipomoea triloba_Ipomoea cairica
1752	ItbGATA36	IcGATA23	0.149656	0.589242	0.25398	Syntenic gene	Between	Ipomoea triloba_Ipomoea cairica
1753	ItbGATA40	IcGATA23	0.171741	0.639249	0.268661	Syntenic gene	Between	Ipomoea triloba_Ipomoea cairica
1754	ItbGATA12	IpGATA2	0.212018	0.894593	0.236999	Syntenic gene	Between	Ipomoea triloba_Ipomoea purpurea
1755	ItbGATA31	IpGATA1	0.0221759	0.104517	0.212176	Syntenic gene	Between	Ipomoea triloba_Ipomoea purpurea
1756	ItbGATA32	IpGATA2	0.0110488	0.116662	0.0947081	Syntenic gene	Between	Ipomoea triloba_Ipomoea purpurea
1757	ItbGATA50	IpGATA21	0.240829	1.03397	0.232918	Syntenic gene	Between	Ipomoea triloba_Ipomoea purpurea
1758	ItbGATA17	IpGATA22	0.319122	0.954112	0.334471	Syntenic gene	Between	Ipomoea triloba_Ipomoea purpurea
1759	ItbGATA29	IpGATA22	0.0245238	0.214513	0.114323	Syntenic gene	Between	Ipomoea triloba_Ipomoea purpurea
1760	ItbGATA30	IpGATA21	0.0460384	0.199563	0.230696	Syntenic gene	Between	Ipomoea triloba_Ipomoea purpurea
1761	ItbGATA20	IpGATA23	0.0177363	0.0797658	0.222355	Syntenic gene	Between	Ipomoea triloba_Ipomoea purpurea
1762	ItbGATA21	IpGATA24	0.0437076	0.181513	0.240796	Syntenic gene	Between	Ipomoea triloba_Ipomoea purpurea
1763	ItbGATA23	IpGATA25	0.0707237	0.226384	0.312406	Syntenic gene	Between	Ipomoea triloba_Ipomoea purpurea
1764	ItbGATA25	IpGATA26	0.0622118	0.113312	0.54903	Syntenic gene	Between	Ipomoea triloba_Ipomoea purpurea
1765	ItbGATA55	IpGATA27	0.014006	0.260314	0.0538043	Syntenic gene	Between	Ipomoea triloba_Ipomoea purpurea
1766	ItbGATA53	IpGATA28	0.0131492	0.105225	0.124963	Syntenic gene	Between	Ipomoea triloba_Ipomoea purpurea
1767	ItbGATA36	IpGATA28	0.154907	0.654366	0.236728	Syntenic gene	Between	Ipomoea triloba_Ipomoea purpurea
1768	ItbGATA40	IpGATA28	0.183554	0.665931	0.275636	Syntenic gene	Between	Ipomoea triloba_Ipomoea purpurea
1769	ItbGATA8	IpGATA30	0.0313362	0.0722207	0.433894	Syntenic gene	Between	Ipomoea triloba_Ipomoea purpurea
1770	ItbGATA1	IpGATA29	0.0465504	0.0691514	0.673166	Syntenic gene	Between	Ipomoea triloba_Ipomoea purpurea
1771	ItbGATA38	IpGATA30	0.418776	1.83223	0.228561	Syntenic gene	Between	Ipomoea triloba_Ipomoea purpurea
1772	ItbGATA36	IpGATA32	0.0338474	0.149026	0.227125	Syntenic gene	Between	Ipomoea triloba_Ipomoea purpurea
1773	ItbGATA40	IpGATA32	0.18607	0.795093	0.234023	Syntenic gene	Between	Ipomoea triloba_Ipomoea purpurea
1774	ItbGATA52	IpGATA5	0.329612	0.942803	0.349608	Syntenic gene	Between	Ipomoea triloba_Ipomoea purpurea
1775	ItbGATA51	IpGATA3	0.228448	0.72798	0.313811	Syntenic gene	Between	Ipomoea triloba_Ipomoea purpurea
1776	ItbGATA17	IpGATA3	0.0367651	0.10983	0.334745	Syntenic gene	Between	Ipomoea triloba_Ipomoea purpurea
1777	ItbGATA18	IpGATA5	0.0451469	0.0778448	0.579961	Syntenic gene	Between	Ipomoea triloba_Ipomoea purpurea
1778	ItbGATA19	IpGATA4	0.0999898	0.175106	0.571024	Syntenic gene	Between	Ipomoea triloba_Ipomoea purpurea
1779	ItbGATA29	IpGATA3	0.26417	0.912966	0.289353	Syntenic gene	Between	Ipomoea triloba_Ipomoea purpurea
1780	ItbGATA45	IpGATA8	0.204922	1.11007	0.184603	Syntenic gene	Between	Ipomoea triloba_Ipomoea purpurea
1781	ItbGATA62	IpGATA9	0.366701	1.90645	0.192348	Syntenic gene	Between	Ipomoea triloba_Ipomoea purpurea
1782	ItbGATA14	IpGATA6	0.140899	0.350126	0.402424	Syntenic gene	Between	Ipomoea triloba_Ipomoea purpurea
1783	ItbGATA13	IpGATA8	0.0221779	0.186548	0.118886	Syntenic gene	Between	Ipomoea triloba_Ipomoea purpurea
1784	ItbGATA12	IpGATA9	0.0468478	0.149807	0.312721	Syntenic gene	Between	Ipomoea triloba_Ipomoea purpurea
1785	ItbGATA26	IpGATA8	0.606889	NaN	NaN	Syntenic gene	Between	Ipomoea triloba_Ipomoea purpurea
1786	ItbGATA32	IpGATA9	0.221288	0.849447	0.260508	Syntenic gene	Between	Ipomoea triloba_Ipomoea purpurea
1787	ItbGATA1	IpGATA11	0.521797	1.79095	0.291353	Syntenic gene	Between	Ipomoea triloba_Ipomoea purpurea
1788	ItbGATA8	IpGATA11	0.44712	1.46162	0.305906	Syntenic gene	Between	Ipomoea triloba_Ipomoea purpurea
1789	ItbGATA43	IpGATA11	0.138574	0.750016	0.184761	Syntenic gene	Between	Ipomoea triloba_Ipomoea purpurea
1790	ItbGATA36	IpGATA12	0.194771	0.7689	0.253312	Syntenic gene	Between	Ipomoea triloba_Ipomoea purpurea
1791	ItbGATA37	IpGATA10	0.0225906	0.0807653	0.279706	Syntenic gene	Between	Ipomoea triloba_Ipomoea purpurea
1792	ItbGATA38	IpGATA11	0.0151503	0.0721547	0.209969	Syntenic gene	Between	Ipomoea triloba_Ipomoea purpurea
1793	ItbGATA40	IpGATA12	0.013623	0.0682288	0.199666	Syntenic gene	Between	Ipomoea triloba_Ipomoea purpurea
1794	ItbGATA50	IpGATA13	0.0350296	0.163915	0.213706	Syntenic gene	Between	Ipomoea triloba_Ipomoea purpurea
1795	ItbGATA51	IpGATA14	0.051554	0.126029	0.409064	Syntenic gene	Between	Ipomoea triloba_Ipomoea purpurea
1796	ItbGATA52	IpGATA15	0.0372704	0.0661653	0.563292	Syntenic gene	Between	Ipomoea triloba_Ipomoea purpurea
1797	ItbGATA17	IpGATA14	0.212315	0.835605	0.254085	Syntenic gene	Between	Ipomoea triloba_Ipomoea purpurea
1798	ItbGATA18	IpGATA15	0.36117	1.06765	0.338284	Syntenic gene	Between	Ipomoea triloba_Ipomoea purpurea
1799	ItbGATA30	IpGATA13	0.260038	1.01798	0.255444	Syntenic gene	Between	Ipomoea triloba_Ipomoea purpurea
1800	ItbGATA29	IpGATA14	0.24192	1.24022	0.195062	Syntenic gene	Between	Ipomoea triloba_Ipomoea purpurea
1801	ItbGATA1	IpGATA16	0.474488	2.62385	0.180836	Syntenic gene	Between	Ipomoea triloba_Ipomoea purpurea
1802	ItbGATA43	IpGATA16	0.0150176	0.0866566	0.1733	Syntenic gene	Between	Ipomoea triloba_Ipomoea purpurea
1803	ItbGATA38	IpGATA16	0.141035	0.78314	0.180089	Syntenic gene	Between	Ipomoea triloba_Ipomoea purpurea
1804	ItbGATA57	IpGATA17	0.0553608	0.134129	0.412741	Syntenic gene	Between	Ipomoea triloba_Ipomoea purpurea
1805	ItbGATA33	IpGATA17	0.309824	1.12184	0.276176	Syntenic gene	Between	Ipomoea triloba_Ipomoea purpurea
1806	ItbGATA57	IpGATA18	0.307026	1.09065	0.281508	Syntenic gene	Between	Ipomoea triloba_Ipomoea purpurea
1807	ItbGATA26	IpGATA18	0.315352	1.16143	0.27152	Syntenic gene	Between	Ipomoea triloba_Ipomoea purpurea
1808	ItbGATA33	IpGATA18	0.0682147	0.148378	0.459736	Syntenic gene	Between	Ipomoea triloba_Ipomoea purpurea
1809	ItbGATA48	IpGATA20	0.00995629	0.0909056	0.109523	Syntenic gene	Between	Ipomoea triloba_Ipomoea purpurea
1810	ItbGATA13	IpGATA19	0.180874	1.05789	0.170977	Syntenic gene	Between	Ipomoea triloba_Ipomoea purpurea
1811	InGATA24	IaGATA2	0.0400371	0.234675	0.170606	Syntenic gene	Between	Ipomoea nil_Ipomoea aquatic
1812	InGATA28	IaGATA6	0.334489	1.19542	0.279809	Syntenic gene	Between	Ipomoea nil_Ipomoea aquatic
1813	InGATA28	IaGATA4	0.563306	NaN	NaN	Syntenic gene	Between	Ipomoea nil_Ipomoea aquatic
1814	InGATA27	IaGATA5	0.0725979	0.18435	0.393805	Syntenic gene	Between	Ipomoea nil_Ipomoea aquatic
1815	InGATA3	IaGATA1	0.467623	2.11344	0.221262	Syntenic gene	Between	Ipomoea nil_Ipomoea aquatic
1816	InGATA10	IaGATA3	0.0507522	0.12601	0.402763	Syntenic gene	Between	Ipomoea nil_Ipomoea aquatic
1817	InGATA9	IaGATA4	0.0183556	0.197943	0.0927315	Syntenic gene	Between	Ipomoea nil_Ipomoea aquatic
1818	InGATA13	IaGATA1	0.413606	1.40393	0.294605	Syntenic gene	Between	Ipomoea nil_Ipomoea aquatic
1819	InGATA17	IaGATA6	0.0337589	0.124302	0.271588	Syntenic gene	Between	Ipomoea nil_Ipomoea aquatic
1820	InGATA19	IaGATA6	0.30441	0.906725	0.335725	Syntenic gene	Between	Ipomoea nil_Ipomoea aquatic
1821	InGATA21	IaGATA4	0.193782	1.3232	0.146449	Syntenic gene	Between	Ipomoea nil_Ipomoea aquatic
1822	InGATA25	IaGATA7	0.883376	NaN	NaN	Syntenic gene	Between	Ipomoea nil_Ipomoea aquatic
1823	InGATA29	IaGATA10	0.695505	26.7286	0.026021	Syntenic gene	Between	Ipomoea nil_Ipomoea aquatic
1824	InGATA28	IaGATA9	0.92877	1.74152	0.533311	Syntenic gene	Between	Ipomoea nil_Ipomoea aquatic
1825	InGATA26	IaGATA8	0.821351	4.18196	0.196403	Syntenic gene	Between	Ipomoea nil_Ipomoea aquatic
1826	InGATA17	IaGATA9	0.96372	4.00962	0.240352	Syntenic gene	Between	Ipomoea nil_Ipomoea aquatic
1827	InGATA19	IaGATA9	0.85785	NaN	NaN	Syntenic gene	Between	Ipomoea nil_Ipomoea aquatic
1828	InGATA1	IaGATA11	0.852763	NaN	NaN	Syntenic gene	Between	Ipomoea nil_Ipomoea aquatic
1829	InGATA23	IaGATA11	0.715376	2.909	0.245918	Syntenic gene	Between	Ipomoea nil_Ipomoea aquatic
1830	InGATA10	IaGATA11	0.682224	2.3961	0.284722	Syntenic gene	Between	Ipomoea nil_Ipomoea aquatic
1831	InGATA28	IaGATA12	0.930913	NaN	NaN	Syntenic gene	Between	Ipomoea nil_Ipomoea aquatic
1832	InGATA17	IaGATA12	0.870006	NaN	NaN	Syntenic gene	Between	Ipomoea nil_Ipomoea aquatic
1833	InGATA19	IaGATA12	0.887997	NaN	NaN	Syntenic gene	Between	Ipomoea nil_Ipomoea aquatic
1834	InGATA24	IaGATA15	0.804391	NaN	NaN	Syntenic gene	Between	Ipomoea nil_Ipomoea aquatic
1835	InGATA5	IaGATA13	0.0633499	0.131252	0.482658	Syntenic gene	Between	Ipomoea nil_Ipomoea aquatic
1836	InGATA3	IaGATA14	0.972392	NaN	NaN	Syntenic gene	Between	Ipomoea nil_Ipomoea aquatic
1837	InGATA13	IaGATA14	0.970078	3.08677	0.314269	Syntenic gene	Between	Ipomoea nil_Ipomoea aquatic
1838	InGATA14	IaGATA13	0.363434	0.816707	0.444999	Syntenic gene	Between	Ipomoea nil_Ipomoea aquatic
1839	InGATA31	IaGATA16	0.825712	NaN	NaN	Syntenic gene	Between	Ipomoea nil_Ipomoea aquatic
1840	InGATA39	IaGATA16	0.797856	NaN	NaN	Syntenic gene	Between	Ipomoea nil_Ipomoea aquatic
1841	InGATA12	IaGATA16	0.819893	NaN	NaN	Syntenic gene	Between	Ipomoea nil_Ipomoea aquatic
1842	InGATA34	IaGATA17	0.435374	NaN	NaN	Syntenic gene	Between	Ipomoea nil_Ipomoea aquatic
1843	InGATA15	IaGATA17	0.306747	NaN	NaN	Syntenic gene	Between	Ipomoea nil_Ipomoea aquatic
1844	InGATA16	IaGATA18	0.870032	2.86645	0.303523	Syntenic gene	Between	Ipomoea nil_Ipomoea aquatic
1845	InGATA2	IaGATA19	0.668844	NaN	NaN	Syntenic gene	Between	Ipomoea nil_Ipomoea aquatic
1846	InGATA36	IaGATA19	0.878556	NaN	NaN	Syntenic gene	Between	Ipomoea nil_Ipomoea aquatic
1847	InGATA11	IaGATA20	0.574808	NaN	NaN	Syntenic gene	Between	Ipomoea nil_Ipomoea aquatic
1848	InGATA15	IaGATA19	0.756979	NaN	NaN	Syntenic gene	Between	Ipomoea nil_Ipomoea aquatic
1849	InGATA31	IaGATA21	1.02745	NaN	NaN	Syntenic gene	Between	Ipomoea nil_Ipomoea aquatic
1850	InGATA39	IaGATA21	0.806734	NaN	NaN	Syntenic gene	Between	Ipomoea nil_Ipomoea aquatic
1851	InGATA12	IaGATA21	0.708804	NaN	NaN	Syntenic gene	Between	Ipomoea nil_Ipomoea aquatic
1852	InGATA5	IaGATA23	0.813227	NaN	NaN	Syntenic gene	Between	Ipomoea nil_Ipomoea aquatic
1853	InGATA3	IaGATA22	0.803809	NaN	NaN	Syntenic gene	Between	Ipomoea nil_Ipomoea aquatic
1854	InGATA13	IaGATA22	0.829845	NaN	NaN	Syntenic gene	Between	Ipomoea nil_Ipomoea aquatic
1855	InGATA14	IaGATA23	0.931856	NaN	NaN	Syntenic gene	Between	Ipomoea nil_Ipomoea aquatic
1856	InGATA36	IaGATA25	0.93946	NaN	NaN	Syntenic gene	Between	Ipomoea nil_Ipomoea aquatic
1857	InGATA28	IaGATA28	1.00251	NaN	NaN	Syntenic gene	Between	Ipomoea nil_Ipomoea aquatic
1858	InGATA9	IaGATA28	0.997975	NaN	NaN	Syntenic gene	Between	Ipomoea nil_Ipomoea aquatic
1859	InGATA22	IaGATA27	0.878223	NaN	NaN	Syntenic gene	Between	Ipomoea nil_Ipomoea aquatic
1860	InGATA21	IaGATA28	0.816697	NaN	NaN	Syntenic gene	Between	Ipomoea nil_Ipomoea aquatic
1861	InGATA30	IaGATA29	0.789097	NaN	NaN	Syntenic gene	Between	Ipomoea nil_Ipomoea aquatic
1862	InGATA10	IaGATA30	0.7759	NaN	NaN	Syntenic gene	Between	Ipomoea nil_Ipomoea aquatic
1863	InGATA25	IcGATA1	0.0242609	0.0939673	0.258184	Syntenic gene	Between	Ipomoea nil_Ipomoea cairica
1864	InGATA26	IcGATA2	0.0197399	0.151409	0.130375	Syntenic gene	Between	Ipomoea nil_Ipomoea cairica
1865	InGATA29	IcGATA5	0.0244454	0.122126	0.200165	Syntenic gene	Between	Ipomoea nil_Ipomoea cairica
1866	InGATA28	IcGATA4	0.0388775	0.178496	0.217806	Syntenic gene	Between	Ipomoea nil_Ipomoea cairica
1867	InGATA27	IcGATA3	0.0480604	0.136633	0.351747	Syntenic gene	Between	Ipomoea nil_Ipomoea cairica
1868	InGATA9	IcGATA4	0.587849	NaN	NaN	Syntenic gene	Between	Ipomoea nil_Ipomoea cairica
1869	InGATA17	IcGATA4	0.315152	0.986698	0.3194	Syntenic gene	Between	Ipomoea nil_Ipomoea cairica
1870	InGATA19	IcGATA4	0.30007	1.0335	0.290344	Syntenic gene	Between	Ipomoea nil_Ipomoea cairica
1871	InGATA1	IcGATA25	0.16278	1.02715	0.158477	Syntenic gene	Between	Ipomoea nil_Ipomoea cairica
1872	InGATA23	IcGATA25	0.0396974	0.271925	0.145987	Syntenic gene	Between	Ipomoea nil_Ipomoea cairica
1873	InGATA10	IcGATA25	0.365777	3.09837	0.118055	Syntenic gene	Between	Ipomoea nil_Ipomoea cairica
1874	InGATA31	IcGATA26	0.158735	0.634928	0.250005	Syntenic gene	Between	Ipomoea nil_Ipomoea cairica
1875	InGATA39	IcGATA26	0.0288022	0.157359	0.183036	Syntenic gene	Between	Ipomoea nil_Ipomoea cairica
1876	InGATA12	IcGATA26	0.195897	0.758352	0.258319	Syntenic gene	Between	Ipomoea nil_Ipomoea cairica
1877	InGATA28	IcGATA27	0.294379	1.24105	0.237201	Syntenic gene	Between	Ipomoea nil_Ipomoea cairica
1878	InGATA17	IcGATA27	0.292063	1.10396	0.264559	Syntenic gene	Between	Ipomoea nil_Ipomoea cairica
1879	InGATA19	IcGATA27	0.0475871	0.0944033	0.504083	Syntenic gene	Between	Ipomoea nil_Ipomoea cairica
1880	InGATA1	IcGATA28	0.0269512	0.218286	0.123467	Syntenic gene	Between	Ipomoea nil_Ipomoea cairica
1881	InGATA10	IcGATA29	0.208355	0.934536	0.22295	Syntenic gene	Between	Ipomoea nil_Ipomoea cairica
1882	InGATA22	IcGATA30	0.00852282	0.0698178	0.122072	Syntenic gene	Between	Ipomoea nil_Ipomoea cairica
1883	InGATA28	IcGATA32	0.336757	1.14899	0.293089	Syntenic gene	Between	Ipomoea nil_Ipomoea cairica
1884	InGATA17	IcGATA32	0.0452582	0.106717	0.424095	Syntenic gene	Between	Ipomoea nil_Ipomoea cairica
1885	InGATA19	IcGATA32	0.301048	0.936009	0.32163	Syntenic gene	Between	Ipomoea nil_Ipomoea cairica
1886	InGATA36	IcGATA6	0.534175	1.42108	0.375893	Syntenic gene	Between	Ipomoea nil_Ipomoea cairica
1887	InGATA3	IcGATA11	0.0315194	0.148858	0.211741	Syntenic gene	Between	Ipomoea nil_Ipomoea cairica
1888	InGATA5	IcGATA9	0.0404921	0.139347	0.290585	Syntenic gene	Between	Ipomoea nil_Ipomoea cairica
1889	InGATA4	IcGATA10	0.0976621	0.1574	0.620471	Syntenic gene	Between	Ipomoea nil_Ipomoea cairica
1890	InGATA13	IcGATA11	0.186943	0.859925	0.217395	Syntenic gene	Between	Ipomoea nil_Ipomoea cairica
1891	InGATA14	IcGATA9	0.36622	1.00831	0.363203	Syntenic gene	Between	Ipomoea nil_Ipomoea cairica
1892	InGATA34	IcGATA12	0.514445	2.35607	0.218348	Syntenic gene	Between	Ipomoea nil_Ipomoea cairica
1893	InGATA15	IcGATA12	0.0164651	0.111848	0.14721	Syntenic gene	Between	Ipomoea nil_Ipomoea cairica
1894	InGATA2	IcGATA14	0.0207005	0.0762989	0.271308	Syntenic gene	Between	Ipomoea nil_Ipomoea cairica
1895	InGATA31	IcGATA15	0.179771	0.711086	0.252812	Syntenic gene	Between	Ipomoea nil_Ipomoea cairica
1896	InGATA36	IcGATA14	0.415696	1.90966	0.21768	Syntenic gene	Between	Ipomoea nil_Ipomoea cairica
1897	InGATA39	IcGATA15	0.198844	0.784476	0.253474	Syntenic gene	Between	Ipomoea nil_Ipomoea cairica
1898	InGATA11	IcGATA13	0.0191915	0.0593064	0.323599	Syntenic gene	Between	Ipomoea nil_Ipomoea cairica
1899	InGATA12	IcGATA15	0.0249471	0.0938169	0.265913	Syntenic gene	Between	Ipomoea nil_Ipomoea cairica
1900	InGATA15	IcGATA14	0.124772	0.666605	0.187176	Syntenic gene	Between	Ipomoea nil_Ipomoea cairica
1901	InGATA28	IcGATA17	0.588511	2.78607	0.211233	Syntenic gene	Between	Ipomoea nil_Ipomoea cairica
1902	InGATA10	IcGATA16	0.0379935	0.130638	0.29083	Syntenic gene	Between	Ipomoea nil_Ipomoea cairica
1903	InGATA9	IcGATA17	0.0205687	0.183067	0.112356	Syntenic gene	Between	Ipomoea nil_Ipomoea cairica
1904	InGATA21	IcGATA17	0.174426	1.15767	0.150671	Syntenic gene	Between	Ipomoea nil_Ipomoea cairica
1905	InGATA24	IcGATA18	0.248422	1.07891	0.230254	Syntenic gene	Between	Ipomoea nil_Ipomoea cairica
1906	InGATA5	IcGATA20	0.318942	0.879207	0.362761	Syntenic gene	Between	Ipomoea nil_Ipomoea cairica
1907	InGATA3	IcGATA19	0.20099	0.737325	0.272594	Syntenic gene	Between	Ipomoea nil_Ipomoea cairica
1908	InGATA13	IcGATA19	0.0400056	0.100281	0.398934	Syntenic gene	Between	Ipomoea nil_Ipomoea cairica
1909	InGATA14	IcGATA20	0.0404232	0.112216	0.360228	Syntenic gene	Between	Ipomoea nil_Ipomoea cairica
1910	InGATA24	IcGATA21	0.0381012	0.174597	0.218224	Syntenic gene	Between	Ipomoea nil_Ipomoea cairica
1911	InGATA3	IcGATA22	0.249303	1.00488	0.248094	Syntenic gene	Between	Ipomoea nil_Ipomoea cairica
1912	InGATA13	IcGATA22	0.198272	1.17053	0.169387	Syntenic gene	Between	Ipomoea nil_Ipomoea cairica
1913	InGATA30	IcGATA24	0.0199869	0.0968305	0.206411	Syntenic gene	Between	Ipomoea nil_Ipomoea cairica
1914	InGATA31	IcGATA23	0.0249694	0.106211	0.235092	Syntenic gene	Between	Ipomoea nil_Ipomoea cairica
1915	InGATA39	IcGATA23	0.167797	0.688822	0.2436	Syntenic gene	Between	Ipomoea nil_Ipomoea cairica
1916	InGATA12	IcGATA23	0.185625	0.709836	0.261505	Syntenic gene	Between	Ipomoea nil_Ipomoea cairica
1917	InGATA1	IpGATA1	0	0.0421798	0	Syntenic gene	Between	Ipomoea nil_Ipomoea purpurea
1918	InGATA2	IpGATA11	0.00685719	0.0261464	0.262261	Syntenic gene	Between	Ipomoea nil_Ipomoea purpurea
1919	InGATA24	IpGATA21	0.0146233	0.059332	0.246465	Syntenic gene	Between	Ipomoea nil_Ipomoea purpurea
1920	InGATA24	IpGATA13	0.238244	1.00272	0.237599	Syntenic gene	Between	Ipomoea nil_Ipomoea purpurea
1921	InGATA25	IpGATA23	0.00352838	0.0530152	0.0665541	Syntenic gene	Between	Ipomoea nil_Ipomoea purpurea
1922	InGATA26	IpGATA24	0.00874008	0.047283	0.184846	Syntenic gene	Between	Ipomoea nil_Ipomoea purpurea
1923	InGATA29	IpGATA26	0.00942668	0	#NAME?	Syntenic gene	Between	Ipomoea nil_Ipomoea purpurea
1924	InGATA27	IpGATA25	0.00931689	0.0859373	0.108415	Syntenic gene	Between	Ipomoea nil_Ipomoea purpurea
1925	InGATA28	IpGATA8	0.567967	2.93674	0.193401	Syntenic gene	Between	Ipomoea nil_Ipomoea purpurea
1926	InGATA28	IpGATA17	0.342054	1.05369	0.324626	Syntenic gene	Between	Ipomoea nil_Ipomoea purpurea
1927	InGATA28	IpGATA18	0.333476	1.39208	0.239553	Syntenic gene	Between	Ipomoea nil_Ipomoea purpurea
1928	InGATA28	IpGATA19	0.587821	NaN	NaN	Syntenic gene	Between	Ipomoea nil_Ipomoea purpurea
1929	InGATA30	IpGATA27	0.00847068	0.0273171	0.310087	Syntenic gene	Between	Ipomoea nil_Ipomoea purpurea
1930	InGATA31	IpGATA28	0.0148632	0.0525123	0.283042	Syntenic gene	Between	Ipomoea nil_Ipomoea purpurea
1931	InGATA31	IpGATA32	0.171695	0.659318	0.260413	Syntenic gene	Between	Ipomoea nil_Ipomoea purpurea
1932	InGATA31	IpGATA12	0.19937	0.786111	0.253615	Syntenic gene	Between	Ipomoea nil_Ipomoea purpurea
1933	InGATA36	IpGATA30	0.0217294	0.0248779	0.873442	Syntenic gene	Between	Ipomoea nil_Ipomoea purpurea
1934	InGATA38	IpGATA31	0.011249	0.0282007	0.398892	Syntenic gene	Between	Ipomoea nil_Ipomoea purpurea
1935	InGATA34	IpGATA29	0.0157639	0.0503714	0.312954	Syntenic gene	Between	Ipomoea nil_Ipomoea purpurea
1936	InGATA36	IpGATA11	0.415921	1.54532	0.269149	Syntenic gene	Between	Ipomoea nil_Ipomoea purpurea
1937	InGATA34	IpGATA16	0.517996	2.08492	0.248449	Syntenic gene	Between	Ipomoea nil_Ipomoea purpurea
1938	InGATA39	IpGATA28	0.171016	0.725141	0.235838	Syntenic gene	Between	Ipomoea nil_Ipomoea purpurea
1939	InGATA39	IpGATA32	0.0148306	0.0540646	0.274312	Syntenic gene	Between	Ipomoea nil_Ipomoea purpurea
1940	InGATA39	IpGATA12	0.205251	0.861337	0.238293	Syntenic gene	Between	Ipomoea nil_Ipomoea purpurea
1941	InGATA3	IpGATA22	0.265782	0.894481	0.297136	Syntenic gene	Between	Ipomoea nil_Ipomoea purpurea
1942	InGATA4	IpGATA4	0.0227667	0.0764994	0.297607	Syntenic gene	Between	Ipomoea nil_Ipomoea purpurea
1943	InGATA5	IpGATA5	0.0191235	0.0274526	0.696603	Syntenic gene	Between	Ipomoea nil_Ipomoea purpurea
1944	InGATA3	IpGATA3	0.00582904	0.0455672	0.127922	Syntenic gene	Between	Ipomoea nil_Ipomoea purpurea
1945	InGATA3	IpGATA14	0.206913	0.769462	0.268906	Syntenic gene	Between	Ipomoea nil_Ipomoea purpurea
1946	InGATA5	IpGATA15	0.333985	0.794029	0.420621	Syntenic gene	Between	Ipomoea nil_Ipomoea purpurea
1947	InGATA10	IpGATA2	0.230262	0.894001	0.257564	Syntenic gene	Between	Ipomoea nil_Ipomoea purpurea
1948	InGATA6	IpGATA6	0.0340002	0.091577	0.371274	Syntenic gene	Between	Ipomoea nil_Ipomoea purpurea
1949	InGATA9	IpGATA8	0.00648232	0.077695	0.083433	Syntenic gene	Between	Ipomoea nil_Ipomoea purpurea
1950	InGATA10	IpGATA9	0.0141671	0.0527996	0.268318	Syntenic gene	Between	Ipomoea nil_Ipomoea purpurea
1951	InGATA12	IpGATA28	0.198971	0.738947	0.269262	Syntenic gene	Between	Ipomoea nil_Ipomoea purpurea
1952	InGATA12	IpGATA32	0.199826	0.883725	0.226118	Syntenic gene	Between	Ipomoea nil_Ipomoea purpurea
1953	InGATA11	IpGATA10	0.00898022	0.0252301	0.355932	Syntenic gene	Between	Ipomoea nil_Ipomoea purpurea
1954	InGATA12	IpGATA12	0.0030015	0.0305645	0.0982023	Syntenic gene	Between	Ipomoea nil_Ipomoea purpurea
1955	InGATA13	IpGATA22	0.211334	1.15373	0.183174	Syntenic gene	Between	Ipomoea nil_Ipomoea purpurea
1956	InGATA13	IpGATA3	0.207018	0.74293	0.27865	Syntenic gene	Between	Ipomoea nil_Ipomoea purpurea
1957	InGATA14	IpGATA5	0.352622	0.833083	0.423274	Syntenic gene	Between	Ipomoea nil_Ipomoea purpurea
1958	InGATA13	IpGATA14	0.00494371	0.01656	0.298533	Syntenic gene	Between	Ipomoea nil_Ipomoea purpurea
1959	InGATA14	IpGATA15	0.0237956	0.0536795	0.44329	Syntenic gene	Between	Ipomoea nil_Ipomoea purpurea
1960	InGATA15	IpGATA11	0.123711	0.687613	0.179913	Syntenic gene	Between	Ipomoea nil_Ipomoea purpurea
1961	InGATA15	IpGATA16	0.0017138	0.0384348	0.0445898	Syntenic gene	Between	Ipomoea nil_Ipomoea purpurea
1962	InGATA17	IpGATA17	0.0129764	0.0327537	0.396181	Syntenic gene	Between	Ipomoea nil_Ipomoea purpurea
1963	InGATA17	IpGATA18	0.291057	1.02953	0.282708	Syntenic gene	Between	Ipomoea nil_Ipomoea purpurea
1964	InGATA19	IpGATA17	0.325307	0.969656	0.335487	Syntenic gene	Between	Ipomoea nil_Ipomoea purpurea
1965	InGATA19	IpGATA18	0.0385891	0.0407033	0.948059	Syntenic gene	Between	Ipomoea nil_Ipomoea purpurea
1966	InGATA21	IpGATA8	0.182197	1.06998	0.170281	Syntenic gene	Between	Ipomoea nil_Ipomoea purpurea
1967	InGATA22	IpGATA20	0.00141326	0.024225	0.0583391	Syntenic gene	Between	Ipomoea nil_Ipomoea purpurea
1968	IaGATA6	IcGATA4	0.303454	0.960581	0.315906	Syntenic gene	Between	Ipomoea aquatic_Ipomoea cairica
1969	IaGATA5	IcGATA3	0.0293632	0.131587	0.223147	Syntenic gene	Between	Ipomoea aquatic_Ipomoea cairica
1970	IaGATA5	IcGATA5	0.428817	1.65052	0.259808	Syntenic gene	Between	Ipomoea aquatic_Ipomoea cairica
1971	IaGATA4	IcGATA4	0.581283	5.09804	0.114021	Syntenic gene	Between	Ipomoea aquatic_Ipomoea cairica
1972	IaGATA3	IcGATA25	0.363966	1.73564	0.209702	Syntenic gene	Between	Ipomoea aquatic_Ipomoea cairica
1973	IaGATA6	IcGATA27	0.298429	1.07326	0.278059	Syntenic gene	Between	Ipomoea aquatic_Ipomoea cairica
1974	IaGATA3	IcGATA29	0.195024	0.887268	0.219803	Syntenic gene	Between	Ipomoea aquatic_Ipomoea cairica
1975	IaGATA4	IcGATA31	0.234326	1.71769	0.13642	Syntenic gene	Between	Ipomoea aquatic_Ipomoea cairica
1976	IaGATA6	IcGATA32	0.0336719	0.108911	0.309168	Syntenic gene	Between	Ipomoea aquatic_Ipomoea cairica
1977	IaGATA3	IcGATA16	0.0182083	0.0899472	0.202433	Syntenic gene	Between	Ipomoea aquatic_Ipomoea cairica
1978	IaGATA4	IcGATA17	0.0116369	0.168776	0.0689489	Syntenic gene	Between	Ipomoea aquatic_Ipomoea cairica
1979	IaGATA2	IcGATA18	0.244103	0.999557	0.244212	Syntenic gene	Between	Ipomoea aquatic_Ipomoea cairica
1980	IaGATA1	IcGATA19	0.346583	1.02356	0.338606	Syntenic gene	Between	Ipomoea aquatic_Ipomoea cairica
1981	IaGATA1	IcGATA22	0.200564	0.403434	0.497142	Syntenic gene	Between	Ipomoea aquatic_Ipomoea cairica
1982	IaGATA2	IcGATA21	0.0250571	0.138746	0.180597	Syntenic gene	Between	Ipomoea aquatic_Ipomoea cairica
1983	IaGATA9	IcGATA4	0.934088	3.04978	0.306281	Syntenic gene	Between	Ipomoea aquatic_Ipomoea cairica
1984	IaGATA10	IcGATA5	0.753451	NaN	NaN	Syntenic gene	Between	Ipomoea aquatic_Ipomoea cairica
1985	IaGATA7	IcGATA1	0.958945	2.46538	0.388965	Syntenic gene	Between	Ipomoea aquatic_Ipomoea cairica
1986	IaGATA8	IcGATA2	0.877958	NaN	NaN	Syntenic gene	Between	Ipomoea aquatic_Ipomoea cairica
1987	IaGATA10	IcGATA3	1.04954	NaN	NaN	Syntenic gene	Between	Ipomoea aquatic_Ipomoea cairica
1988	IaGATA9	IcGATA27	0.832837	2.53875	0.328049	Syntenic gene	Between	Ipomoea aquatic_Ipomoea cairica
1989	IaGATA9	IcGATA32	0.897578	NaN	NaN	Syntenic gene	Between	Ipomoea aquatic_Ipomoea cairica
1990	IaGATA9	IcGATA17	0.943909	2.4124	0.391274	Syntenic gene	Between	Ipomoea aquatic_Ipomoea cairica
1991	IaGATA11	IcGATA25	0.787962	NaN	NaN	Syntenic gene	Between	Ipomoea aquatic_Ipomoea cairica
1992	IaGATA11	IcGATA28	0.801544	NaN	NaN	Syntenic gene	Between	Ipomoea aquatic_Ipomoea cairica
1993	IaGATA11	IcGATA29	0.627393	2.06324	0.304082	Syntenic gene	Between	Ipomoea aquatic_Ipomoea cairica
1994	IaGATA11	IcGATA16	0.828881	1.91246	0.433411	Syntenic gene	Between	Ipomoea aquatic_Ipomoea cairica
1995	IaGATA12	IcGATA4	0.89891	NaN	NaN	Syntenic gene	Between	Ipomoea aquatic_Ipomoea cairica
1996	IaGATA12	IcGATA27	0.876875	NaN	NaN	Syntenic gene	Between	Ipomoea aquatic_Ipomoea cairica
1997	IaGATA12	IcGATA32	0.808275	NaN	NaN	Syntenic gene	Between	Ipomoea aquatic_Ipomoea cairica
1998	IaGATA13	IcGATA9	0.0411018	0.122532	0.335436	Syntenic gene	Between	Ipomoea aquatic_Ipomoea cairica
[truncated: 151 more rows]
