# Supplementary material for: Comparative analysis of the GATA transcription factors in seven Ipomoea species
Source: Front Plant Sci. 2025 Nov 19;16:1714791. doi: 10.3389/fpls.2025.1714791 (PMC12672914; doi:10.3389/fpls.2025.1714791)
Supplement: Supplementary file 3 [file Table3.xlsx]

## Sheet: Sheet1
Table S7. Numbers of known cis-elements related to stress response in the promoter regions of Ipomoea GATA genes.
Gene ID	Subfamilies	ABRE	ARE	CGTCA-motif	GC-motif	LTR	MBS	TCA-element	TC-rich repeats	TGACG-motif	Summary
ItbGATA58	I	0	1	1	0	1	2	3	0	1	9
ItbGATA59	I	0	1	1	0	1	2	3	0	1	9
ItbGATA60	I	0	1	1	0	1	2	3	0	1	9
ItbGATA61	I	0	1	1	0	1	2	3	0	1	9
ItbGATA57	I	0	1	1	0	1	2	3	0	1	9
IbGATA62	I	4	1	0	0	0	1	1	0	0	7
IbGATA151	I	3	2	0	0	0	2	3	0	0	10
IbGATA136	I	0	1	0	0	0	1	2	1	0	5
IbGATA61	I	0	2	0	1	0	1	2	1	0	7
IbGATA63	I	0	2	0	1	0	1	2	1	0	7
IbGATA65	I	3	2	0	0	0	2	3	0	0	10
IbGATA149	I	3	2	0	0	0	2	3	0	0	10
ItfGATA51	I	4	3	0	0	0	2	2	1	0	12
ItfGATA53	I	4	2	0	0	0	2	3	0	0	11
ItfGATA52	I	4	2	0	0	0	2	3	0	0	11
IbGATA64	I	0	2	0	1	0	1	2	1	0	7
IaGATA6	I	3	5	1	0	0	1	2	1	1	14
IcGATA32	I	3	2	0	0	1	0	2	2	0	10
IpGATA17	I	2	3	1	0	0	1	1	1	1	10
InGATA17	I	3	3	0	1	0	2	1	0	0	10
InGATA18	I	3	3	0	1	0	2	1	0	0	10
IaGATA26	I	0	3	0	1	0	0	0	0	0	4
InGATA19	I	1	3	1	0	2	0	0	0	1	8
IpGATA18	I	6	0	0	0	0	2	1	0	0	9
IcGATA27	I	0	1	0	0	1	0	0	0	0	2
IbGATA67	I	1	1	0	0	1	1	1	0	0	5
IbGATA69	I	0	2	0	0	1	0	0	0	0	3
ItfGATA32	I	1	2	0	0	0	0	1	0	0	4
ItfGATA31	I	1	2	0	0	0	0	1	0	0	4
ItfGATA30	I	1	2	0	0	0	0	1	0	0	4
IbGATA70	I	0	1	0	0	1	1	0	0	0	3
IbGATA66	I	0	2	0	0	1	0	0	0	0	3
IbGATA68	I	0	1	0	0	0	1	1	0	0	3
IbGATA150	I	0	1	0	0	0	0	0	0	0	1
ItbGATA34	I	1	2	0	2	1	0	1	1	0	8
ItbGATA33	I	1	2	0	2	1	0	1	1	0	8
ItbGATA35	I	1	2	0	2	1	0	1	1	0	8
InGATA33	I	3	3	2	0	2	0	0	0	2	12
InGATA28	I	1	2	1	0	0	0	0	0	1	5
IaGATA23	I	3	1	0	0	0	1	0	0	0	5
IcGATA4	I	2	2	3	0	0	2	0	0	3	12
IbGATA111	I	1	3	2	0	0	0	2	0	2	10
ItfGATA24	I	2	1	3	0	0	0	0	0	3	9
IbGATA97	I	2	3	3	0	0	0	0	0	3	11
IbGATA116	I	2	2	3	0	0	0	1	0	3	11
IbGATA103	I	2	2	2	0	0	0	1	0	2	9
ItbGATA27	I	1	3	0	0	0	1	0	1	0	6
ItbGATA26	I	1	3	0	0	0	1	0	1	0	6
ItbGATA28	I	1	3	0	0	0	1	0	1	0	6
IbGATA3	I	0	2	0	0	0	0	1	1	0	4
ItfGATA10	I	2	3	0	0	1	1	0	0	0	7
IbGATA29	I	0	2	0	0	1	0	0	1	0	4
IbGATA28	I	0	2	0	0	0	0	0	1	0	3
ItbGATA13	I	3	2	0	0	0	0	3	0	0	8
IpGATA8	I	1	1	0	0	0	2	0	0	0	4
IaGATA4	I	0	1	1	0	3	1	0	1	1	8
IcGATA17	I	1	2	1	0	1	1	0	0	1	7
IcGATA31	I	4	7	3	2	4	0	1	1	3	25
InGATA21	I	6	3	3	0	2	0	1	1	3	19
IpGATA19	I	2	4	1	0	2	1	0	1	1	12
IaGATA18	I	1	1	0	0	0	1	0	0	0	3
IbGATA75	I	5	5	1	1	1	1	1	0	1	16
IbGATA71	I	4	4	2	1	1	1	0	0	2	15
IbGATA146	I	4	4	2	1	1	1	1	0	2	16
IbGATA77	I	2	3	2	1	0	1	0	0	2	11
ItfGATA40	I	7	4	1	1	1	1	1	0	1	17
ItbGATA45	I	3	3	3	3	2	0	0	1	3	18
ItbGATA46	I	3	3	3	3	2	0	0	1	3	18
ItbGATA47	I	3	3	3	3	2	0	0	1	3	18
IbGATA25	I	1	1	5	0	1	0	0	0	5	13
IbGATA27	I	2	1	2	0	0	0	0	0	2	7
IbGATA26	I	2	0	4	0	0	0	0	0	4	10
IpGATA6	I	2	0	2	1	1	0	0	0	2	8
IpGATA7	I	0	0	1	0	0	1	0	0	1	3
InGATA7	I	5	0	0	0	0	3	0	1	0	9
InGATA6	I	6	2	1	0	0	1	0	0	1	11
InGATA8	I	0	0	1	0	0	0	0	0	1	2
ItfGATA14	I	1	2	1	0	0	0	0	1	1	6
ItfGATA11	I	1	1	2	0	0	0	0	0	2	6
ItfGATA15	I	0	1	2	0	1	0	1	0	2	7
ItfGATA12	I	0	0	3	0	1	0	0	1	3	8
ItfGATA13	I	2	0	1	0	0	10	0	0	1	14
ItfGATA16	I	2	0	3	0	0	0	0	0	3	8
IbGATA100	I	2	3	4	0	1	1	1	1	4	17
IbGATA88	I	2	0	0	0	1	0	0	0	0	3
IbGATA91	I	2	1	0	0	0	1	0	0	0	4
IbGATA108	I	0	0	0	1	3	0	0	0	0	4
IbGATA105	I	0	0	0	1	3	0	0	0	0	4
InGATA26	I	0	2	4	0	0	2	1	0	4	13
IpGATA24	I	0	0	1	0	1	0	0	0	1	3
IaGATA22	I	4	1	1	0	0	2	1	0	1	10
IcGATA2	I	2	2	2	0	1	1	0	0	2	10
ItfGATA21	I	3	1	2	3	1	0	0	0	2	12
ItbGATA22	I	0	0	0	1	2	0	0	0	0	3
IbGATA94	I	3	0	1	1	0	1	1	0	1	8
ItbGATA21	I	0	0	0	1	2	0	0	0	0	3
IbGATA112	I	1	1	1	1	0	0	0	0	1	5
ItfGATA20	I	4	1	3	2	0	0	0	0	3	13
ItfGATA27	I	2	3	0	0	0	2	3	0	0	10
ItfGATA26	I	1	3	0	0	0	2	2	0	0	8
IbGATA86	I	1	1	2	0	0	0	1	0	2	7
ItbGATA30	I	3	3	2	0	0	0	1	0	2	11
IbGATA84	I	0	2	0	0	0	0	0	1	0	3
IbGATA90	I	0	2	0	0	0	0	0	1	0	3
IbGATA92	I	0	3	0	0	0	0	0	2	0	5
IbGATA85	I	2	3	0	0	0	1	2	1	0	9
IbGATA89	I	2	3	0	0	0	1	2	1	0	9
IaGATA2	I	2	1	0	0	2	0	1	0	0	6
IcGATA21	I	2	2	2	0	0	2	0	0	2	10
InGATA24	I	2	1	0	0	0	0	0	0	0	3
IpGATA21	I	3	3	1	0	0	0	0	1	1	9
IaGATA29	I	0	1	1	0	11	0	0	1	1	15
IcGATA18	I	4	1	2	0	0	0	0	0	2	9
IpGATA13	I	3	1	1	0	1	1	2	0	1	10
IbGATA47	I	5	1	0	0	0	0	0	1	0	7
ItbGATA50	I	1	0	1	0	1	0	0	1	1	5
IbGATA49	I	0	1	0	0	0	2	0	1	0	4
IbGATA51	I	0	0	0	0	0	2	0	1	0	3
ItfGATA43	I	0	2	0	0	0	0	0	1	0	3
IbGATA44	I	2	3	0	0	1	4	0	0	0	10
ItfGATA44	I	0	2	0	0	0	0	0	1	0	3
InGATA11	I	1	1	0	0	0	1	1	0	0	4
IpGATA10	I	1	0	0	0	0	1	1	0	0	3
IaGATA10	I	4	2	3	0	0	1	0	0	3	13
IcGATA13	I	2	0	0	0	0	1	1	0	0	4
IbGATA42	I	1	1	0	0	1	1	2	0	0	6
ItfGATA34	I	0	1	0	0	1	1	2	0	0	5
IbGATA37	I	1	1	0	0	1	1	2	0	0	6
IbGATA39	I	0	1	0	0	1	1	1	0	0	4
ItbGATA37	I	1	0	0	0	2	0	1	0	0	4
IbGATA32	I	0	1	0	0	1	1	2	0	0	5
IbGATA153	I	0	1	0	0	1	1	1	0	0	4
IbGATA17	I	1	1	2	0	0	0	0	0	2	6
IbGATA20	I	1	1	2	0	0	0	0	0	2	6
IbGATA23	I	2	0	2	0	0	0	1	0	2	7
IbGATA24	I	1	1	2	0	0	0	0	0	2	6
IcGATA10	I	4	2	2	0	0	0	1	0	2	11
InGATA4	I	1	4	1	0	0	0	0	0	1	7
IpGATA4	I	2	1	1	0	0	1	1	0	1	7
IbGATA104	I	7	1	2	1	0	2	0	1	2	16
ItfGATA19	I	5	1	2	1	0	2	0	0	2	13
IbGATA99	I	6	1	1	1	0	2	0	1	1	13
IbGATA98	I	4	1	1	1	0	2	0	1	1	11
IbGATA141	I	5	1	1	1	0	2	0	0	1	11
IbGATA93	I	5	1	1	1	0	2	0	0	1	11
ItbGATA20	I	4	1	3	2	0	3	0	0	3	16
InGATA25	I	7	0	1	1	0	0	0	0	1	10
IpGATA23	I	7	1	0	1	0	0	0	0	0	9
IaGATA21	I	2	1	1	0	0	1	0	0	1	6
IcGATA1	I	5	2	2	1	0	2	0	1	2	15
IbGATA5	I	2	5	1	0	1	0	0	0	1	10
IbGATA142	I	3	1	1	0	1	1	0	0	1	8
ItfGATA29	I	5	1	3	0	1	1	0	0	3	14
ItbGATA32	I	2	1	2	0	3	0	0	0	2	10
IpGATA2	I	11	1	1	0	1	0	0	0	1	15
IbGATA2	I	3	1	2	1	1	1	0	0	2	11
IbGATA7	I	3	1	2	0	1	1	0	0	2	10
IbGATA8	I	3	1	1	0	1	1	0	0	1	8
IaGATA20	I	4	0	0	0	0	1	1	0	0	6
IcGATA29	I	8	2	1	0	0	2	1	0	1	15
InGATA10	I	5	2	1	0	0	1	0	0	1	10
IpGATA9	I	7	0	1	0	2	2	1	0	1	14
IaGATA3	I	4	0	1	0	0	0	1	0	1	7
IcGATA16	I	8	1	1	0	0	0	0	1	1	12
ItbGATA12	I	0	0	2	0	1	2	0	0	2	7
IbGATA30	I	5	2	1	0	0	1	1	1	1	12
IbGATA31	I	5	2	1	0	0	1	1	1	1	12
ItfGATA9	I	5	1	1	0	0	2	1	0	1	11
IbGATA83	I	1	3	4	0	1	0	2	0	4	15
IbGATA135	I	0	1	3	0	1	0	2	0	3	10
IbGATA137	I	1	3	4	0	1	0	2	0	4	15
IbGATA82	I	1	3	4	0	0	0	2	0	4	14
IbGATA81	I	1	3	4	0	1	0	2	0	4	15
ItfGATA54	I	1	3	4	0	0	0	2	0	4	14
IaGATA25	I	1	1	0	0	1	0	0	0	0	3
InGATA23	I	1	3	2	0	0	0	1	0	2	9
IcGATA25	I	0	1	3	3	1	1	1	0	3	13
IcGATA28	I	3	1	2	1	0	2	1	0	2	12
IbGATA4	I	6	1	1	1	0	3	0	0	1	13
InGATA1	I	3	2	2	0	0	1	0	0	2	10
IpGATA1	I	2	3	2	0	0	2	0	0	2	11
IaGATA32	I	4	1	3	0	0	1	0	1	3	13
IaGATA33	I	4	1	3	0	0	1	0	1	3	13
IbGATA1	I	3	1	2	0	1	2	0	0	2	11
ItbGATA31	I	3	0	4	1	2	1	1	1	4	17
ItfGATA28	I	4	2	1	0	0	1	0	0	1	9
IbGATA6	I	3	1	2	0	1	2	0	0	2	11
IbGATA40	I	3	1	2	0	1	2	0	0	2	11
IbGATA12	II	3	1	3	0	0	2	1	0	3	13
IbGATA147	II	3	1	3	0	0	2	1	0	3	13
ItfGATA17	II	5	2	1	0	0	3	0	1	1	13
IbGATA22	II	3	1	1	0	0	3	0	0	1	9
IbGATA15	II	3	1	1	0	0	3	0	0	1	9
InGATA3	II	9	4	2	0	0	2	1	0	2	20
IpGATA3	II	8	4	2	0	0	2	1	1	2	20
IaGATA12	II	3	2	0	0	0	0	0	0	0	5
IcGATA11	II	1	1	2	0	0	2	3	1	2	12
IbGATA9	II	8	3	1	0	0	3	0	0	1	16
InGATA13	II	2	3	1	0	0	0	3	0	1	10
IpGATA14	II	2	3	1	0	0	0	2	0	1	9
IaGATA28	II	5	4	2	1	3	0	1	1	2	19
IcGATA19	II	4	2	1	0	0	1	2	1	1	12
IbGATA154	II	5	5	1	2	0	0	3	0	1	17
IbGATA52	II	3	2	3	1	0	0	3	0	3	15
ItfGATA45	II	3	3	2	1	0	0	3	0	2	14
IbGATA48	II	3	6	2	0	0	0	3	0	2	16
IbGATA50	II	5	5	1	1	0	1	3	0	1	17
IbGATA45	II	4	5	2	0	0	0	3	0	2	16
ItbGATA51	II	0	3	1	2	0	0	3	0	1	10
IbGATA87	II	2	0	2	1	0	3	0	0	2	10
IaGATA1	II	2	0	2	0	0	2	0	0	2	8
IpGATA22	II	3	1	2	1	0	0	0	0	2	9
IcGATA22	II	4	1	1	0	1	1	0	0	1	9
ItfGATA25	II	2	1	2	1	0	2	0	1	2	11
ItbGATA29	II	1	0	2	1	0	1	0	0	2	7
IbGATA102	II	3	0	1	0	0	0	0	0	1	5
ItbGATA25	II	1	0	1	1	0	1	0	0	1	5
IbGATA115	II	6	1	0	0	0	0	0	0	0	7
ItfGATA23	II	2	0	1	0	0	0	0	0	1	4
IaGATA24	II	5	4	4	0	0	1	1	1	4	20
IcGATA5	II	2	2	3	0	0	1	0	1	3	12
IbGATA110	II	2	0	0	0	0	0	0	0	0	2
IbGATA96	II	2	0	2	0	0	0	0	0	2	6
IbGATA107	II	2	0	1	0	0	0	0	0	1	4
InGATA29	II	1	3	2	0	0	0	1	0	2	9
IpGATA26	II	1	3	2	0	0	0	0	1	2	9
IbGATA114	II	3	0	1	0	0	0	0	0	1	5
IbGATA80	II	4	2	0	0	0	1	1	0	0	8
IbGATA138	II	4	2	0	0	0	1	1	0	0	8
IbGATA46	II	2	1	0	0	0	1	0	2	0	6
IbGATA152	II	2	1	0	0	0	1	1	1	0	6
IbGATA145	II	2	1	0	0	0	1	1	2	0	7
IbGATA143	II	2	1	0	0	0	1	1	2	0	7
ItfGATA46	II	3	0	1	0	0	1	0	0	1	6
ItbGATA52	II	2	1	3	0	0	1	1	0	3	11
IbGATA43	II	3	0	3	0	0	1	0	0	3	10
IbGATA53	II	3	1	1	0	0	1	1	0	1	8
InGATA14	II	4	2	0	0	3	1	0	0	0	10
IpGATA15	II	6	4	2	0	0	3	0	0	2	17
IaGATA27	II	2	5	1	1	0	2	0	0	1	12
IcGATA20	II	4	0	1	0	0	2	0	0	1	8
IaGATA13	II	3	0	0	0	0	2	1	1	0	7
IcGATA9	II	2	1	1	0	0	1	1	0	1	7
IbGATA18	II	2	2	0	0	0	0	1	1	0	6
InGATA5	II	3	1	0	0	0	0	0	1	0	5
IpGATA5	II	5	1	5	0	2	0	0	0	5	18
IbGATA11	II	0	1	0	0	0	0	1	0	0	2
IbGATA124	II	2	4	2	0	0	0	0	0	2	10
IbGATA21	II	3	4	2	0	0	0	0	1	2	12
ItfGATA18	II	2	1	0	0	0	0	0	1	0	4
ItbGATA18	II	0	2	2	0	0	2	0	1	2	9
ItfGATA49	II	2	5	2	0	1	2	1	0	2	15
ItbGATA55	II	0	2	2	0	2	2	0	0	2	10
IbGATA117	II	1	2	3	0	1	2	1	0	3	13
IbGATA121	II	1	3	3	0	1	3	1	0	3	15
IbGATA119	II	1	3	3	0	1	3	1	0	3	15
IbGATA120	II	1	2	3	0	1	2	1	0	3	13
ItfGATA50	II	0	6	2	0	1	3	1	0	2	15
ItbGATA56	II	0	2	2	0	2	2	0	0	2	10
IaGATA19	II	5	2	1	0	0	2	0	0	1	11
IcGATA24	II	0	4	1	0	1	0	0	0	1	7
InGATA30	II	1	1	1	0	0	3	1	1	1	9
IpGATA27	II	3	0	1	0	0	3	1	1	1	10
InGATA27	II	0	1	0	2	0	0	0	1	0	4
IpGATA25	II	1	2	0	1	0	0	0	0	0	4
ItbGATA24	II	2	3	0	1	2	0	0	0	0	8
IcGATA3	II	0	2	0	0	1	0	1	0	0	4
IaGATA5	II	1	2	0	1	1	1	0	0	0	6
IbGATA95	II	1	3	2	0	2	0	0	0	2	10
IbGATA106	II	1	3	2	1	2	0	0	0	2	11
ItbGATA23	II	2	3	0	1	2	0	0	0	0	8
IbGATA109	II	2	2	1	1	2	0	0	0	1	9
IbGATA113	II	2	3	1	1	1	6	1	0	1	16
IbGATA101	II	2	3	0	1	2	0	0	0	0	8
IbGATA148	II	3	2	2	1	2	0	0	0	2	12
ItfGATA22	II	1	2	0	1	2	0	0	0	0	6
ItfGATA48	IV	1	1	0	0	0	0	0	1	0	3
ItfGATA47	IV	1	1	0	0	0	0	0	1	0	3
ItbGATA54	IV	1	0	1	1	0	0	1	0	1	5
ItbGATA53	IV	1	0	1	1	0	0	1	0	1	5
IaGATA11	IV	0	2	3	0	0	1	2	0	3	11
IpGATA28	IV	1	2	4	0	1	0	1	1	4	14
InGATA31	IV	0	1	0	0	0	0	0	1	0	2
InGATA32	IV	0	1	0	0	0	0	0	1	0	2
IcGATA23	IV	1	1	0	0	0	0	2	1	0	5
IbGATA118	IV	0	2	1	0	0	1	0	1	1	6
InGATA39	IV	0	3	0	0	0	0	0	1	0	4
IpGATA32	IV	0	3	3	0	0	1	0	1	3	11
IaGATA30	IV	5	1	3	0	1	0	0	0	3	13
IcGATA26	IV	0	2	3	0	0	0	0	0	3	8
IbGATA134	IV	2	3	0	0	0	1	0	1	0	7
ItbGATA36	IV	3	1	2	0	5	0	0	1	2	14
IbGATA133	IV	2	3	3	0	0	1	0	0	3	12
ItfGATA33	IV	0	2	2	0	0	0	0	1	2	7
IbGATA38	IV	0	3	1	0	0	3	0	0	1	8
IbGATA41	IV	0	4	1	0	0	2	0	0	1	8
IbGATA34	IV	0	3	1	0	0	2	0	0	1	7
IbGATA35	IV	0	4	1	0	0	3	0	0	1	9
ItfGATA37	IV	0	5	0	0	2	0	0	0	0	7
IaGATA31	IV	0	5	1	0	1	0	0	0	1	8
IcGATA15	IV	3	2	0	1	0	0	0	0	0	6
ItfGATA36	IV	0	5	0	0	2	0	0	0	0	7
ItbGATA40	IV	2	2	5	1	2	3	1	0	5	21
InGATA12	IV	3	2	0	0	0	0	0	0	0	5
IpGATA12	IV	1	2	0	1	1	0	0	0	0	5
IbGATA13	IV	0	2	1	0	0	1	0	0	1	5
IbGATA14	IV	0	2	1	0	0	0	0	0	1	4
IbGATA16	IV	0	1	1	0	0	0	0	0	1	3
IbGATA60	IV	1	1	0	0	1	0	0	0	0	3
IaGATA8	IV	1	2	0	0	1	0	0	0	0	4
IbGATA58	IV	1	1	1	0	0	0	0	0	1	4
InGATA20	IV	1	0	2	0	1	2	1	1	2	10
InGATA16	IV	1	1	1	0	0	0	1	1	1	6
IbGATA132	III	6	2	1	0	0	1	1	1	1	13
ItfGATA5	III	1	2	0	0	0	2	0	0	0	5
IbGATA125	III	4	4	0	0	1	1	1	0	0	11
IbGATA127	III	0	1	0	0	0	0	1	0	0	2
ItbGATA8	III	3	2	2	0	0	1	0	0	2	10
IbGATA123	III	4	4	0	0	1	1	0	0	0	10
IbGATA144	III	1	1	0	0	1	0	0	0	0	3
IcGATA7	III	1	0	1	0	0	0	0	0	1	3
IpGATA30	III	0	2	0	0	0	1	0	0	0	3
InGATA36	III	1	3	0	1	1	1	0	0	0	7
InGATA37	III	1	3	0	1	1	1	0	0	0	7
IaGATA16	III	1	3	3	0	0	2	0	0	3	12
IbGATA129	III	4	1	1	2	0	2	1	0	1	12
IbGATA157	III	5	2	1	2	0	1	1	0	1	13
InGATA34	III	4	3	0	0	0	2	1	0	0	10
InGATA35	III	4	3	0	0	0	2	1	0	0	10
ItfGATA1	III	4	2	1	1	0	1	1	0	1	11
ItfGATA2	III	4	2	1	1	0	1	1	0	1	11
IpGATA29	III	6	1	2	0	0	1	1	0	2	13
IaGATA14	III	5	1	2	0	1	0	1	0	2	12
IcGATA8	III	4	0	1	0	0	1	0	2	1	9
ItbGATA7	III	2	2	0	0	0	0	3	0	0	7
ItbGATA6	III	2	2	0	0	0	0	3	0	0	7
ItbGATA1	III	0	3	1	0	0	0	2	0	1	7
ItfGATA3	III	4	2	1	1	0	1	1	0	1	11
ItfGATA4	III	4	2	1	1	0	1	1	0	1	11
ItbGATA3	III	2	4	0	0	0	0	3	0	0	9
ItbGATA5	III	2	4	0	0	0	0	3	0	0	9
ItbGATA2	III	2	4	0	0	0	0	3	0	0	9
IbGATA140	III	0	0	0	0	1	0	0	0	0	1
ItbGATA4	III	0	3	1	0	0	0	2	0	1	7
ItfGATA8	III	1	2	0	0	2	1	0	0	0	6
InGATA38	III	1	0	0	0	2	0	0	1	0	4
IpGATA31	III	2	1	0	0	2	1	0	0	0	6
IaGATA15	III	3	0	3	0	0	1	0	0	3	10
IcGATA6	III	0	1	1	0	3	0	0	1	1	7
ItfGATA7	III	1	2	0	0	2	1	0	0	0	6
ItbGATA9	III	0	2	1	0	0	3	1	1	1	9
ItbGATA11	III	0	2	1	0	0	3	1	1	1	9
IbGATA130	III	1	4	2	0	2	2	1	1	2	15
IbGATA122	III	1	2	0	1	2	1	0	0	0	7
ItbGATA10	III	0	3	0	0	0	3	1	1	0	8
ItfGATA6	III	1	2	0	0	2	1	0	0	0	6
IbGATA128	III	1	2	0	0	2	1	0	0	0	6
IbGATA126	III	1	3	0	1	5	1	0	0	0	11
IbGATA131	III	1	3	0	1	7	1	0	0	0	13
ItfGATA42	III	0	4	2	0	0	1	0	0	2	9
ItfGATA41	III	0	4	2	0	0	1	0	0	2	9
IbGATA73	III	0	5	2	0	0	1	1	0	2	11
IbGATA79	III	0	3	1	0	1	0	1	0	1	7
IbGATA72	III	0	5	2	0	0	1	0	0	2	10
ItbGATA49	III	1	0	1	0	0	0	0	0	1	3
ItbGATA48	III	1	0	1	0	0	0	0	0	1	3
IbGATA76	III	0	4	3	0	0	0	0	0	3	10
IbGATA74	III	1	4	1	0	1	0	1	0	1	9
IaGATA17	III	1	1	2	0	0	0	1	1	2	8
IcGATA30	III	4	3	2	1	0	0	1	0	2	13
InGATA22	III	4	3	1	1	0	1	0	1	1	12
IpGATA20	III	0	4	0	0	2	1	1	0	0	8
IbGATA78	III	1	4	3	0	0	0	0	0	3	11
ItfGATA35	III	3	3	1	1	0	1	1	0	1	11
ItbGATA38	III	1	1	0	0	0	0	0	0	0	2
IbGATA139	III	3	3	1	1	0	1	1	0	1	11
IbGATA33	III	3	3	1	1	0	1	1	0	1	11
IbGATA36	III	3	3	1	1	0	1	0	0	1	10
InGATA2	III	3	4	1	1	0	2	1	0	1	13
IpGATA11	III	3	3	2	0	1	2	1	0	2	14
IaGATA9	III	1	2	3	0	0	0	1	1	3	11
IcGATA14	III	2	2	0	0	1	2	0	0	0	7
ItbGATA39	III	1	2	0	0	1	0	0	0	0	4
IbGATA54	III	1	2	2	0	1	0	0	0	2	8
ItfGATA39	III	1	4	1	0	1	0	0	0	1	8
ItbGATA44	III	1	2	0	1	0	1	0	0	0	5
InGATA15	III	2	1	2	0	0	0	1	0	2	8
IpGATA16	III	2	1	2	0	0	1	1	0	2	9
IcGATA12	III	2	1	2	0	0	2	0	0	2	9
IaGATA7	III	2	1	4	1	0	0	2	1	4	15
IbGATA57	III	2	3	1	0	1	0	0	0	1	8
IbGATA55	III	1	1	2	0	1	0	0	0	2	7
ItbGATA43	III	0	2	0	0	0	1	0	0	0	3
IbGATA56	III	1	4	2	0	0	0	0	0	2	9
IbGATA59	III	1	2	1	0	0	0	0	0	1	5
ItfGATA38	III	1	4	1	0	1	0	0	0	1	8
IbGATA10	-	0	2	1	0	0	1	0	0	1	5
IbGATA19	-	0	2	1	0	0	0	0	0	1	4
Summary		819	758	461	111	216	341	250	105	461	3522
