# Supplementary material for: Comparative analysis of the GATA transcription factors in seven Ipomoea species
Source: Front Plant Sci. 2025 Nov 19;16:1714791. doi: 10.3389/fpls.2025.1714791 (PMC12672914; doi:10.3389/fpls.2025.1714791)
Supplement: Supplementary file 4 [file Table4.xlsx]

## Sheet: Sheet1
Table S8. Primers used in qRT-PCR.
Primer name	Primer sequence (5′-3′)
IbGATA33-F	TCCATAGACGGCACCTCTCA
IbGATA33-R	GACAGGAGCAGGAACGACAT
IbGATA38-F	GGCATTTGCTTCAGCCCAAA
IbGATA38-R	TGGCTGTCAGCTAGCAGTTC
IbGATA126-F	AAGCCGTGCTCTTGCTTTTG
IbGATA126-R	CGGAACCTAACCAGAGAGGC
Actin-F	AGCAGCATGAAGATTAAGGTTGTAGCAC
Actin-R	TGGAAAATTAGAAGCACTTCCTGTGAAC
