# Supplementary material for: Comparative analysis of the GATA transcription factors in seven Ipomoea species
Source: Front Plant Sci. 2025 Nov 19;16:1714791. doi: 10.3389/fpls.2025.1714791 (PMC12672914; doi:10.3389/fpls.2025.1714791)
Supplement: Supplementary file 5 [file Table5.xlsx]

## Sheet: Sheet1
Table S1. Nomenclature and protein information of GATA TFs in seven Ipomoea species.
Species	Gene_Name	Gene_Code	Number of amino acids	Exon_Number	Chromosome_Name	Chromosome_Original	Strand	Gene_Start	Gene_End	Theoretical pI	Instability Index	Aliphatic Index	Grand Average of Hydropathicity	Molecular Weight (Da)	Subcellular Localization
Ipomoea batatas	IbGATA1	Iba_chr01aCG5030	251	3	IbChr1a	Iba_chr01a	-	11680325	11683176	6.62	54.57	60.32	-0.73	28609	Nuclear
	IbGATA2	Iba_chr01aCG12450	214	4	IbChr1a	Iba_chr01a	-	24319544	24320842	4.77	36.39	62.99	-0.322	22959.5	Nuclear
	IbGATA3	Iba_chr01aCG20940	340	2	IbChr1a	Iba_chr01a	+	36428866	36431009	5.93	68.48	56.24	-0.583	36924.3	Nuclear
	IbGATA4	Iba_chr01bCG5810	207	3	IbChr1b	Iba_chr01b	+	12987859	12991258	9.15	57.23	63.19	-0.747	23630.8	Nuclear
	IbGATA5	Iba_chr01bCG12540	371	2	IbChr1b	Iba_chr01b	-	26200714	26202022	6.01	57.64	66.36	-0.471	40027.3	Nuclear
	IbGATA6	Iba_chr01cCG4240	361	2	IbChr1c	Iba_chr01c	+	8478313	8481154	6.3	54.5	57.2	-0.582	39384.7	Nuclear
	IbGATA7	Iba_chr01cCG10200	220	4	IbChr1c	Iba_chr01c	-	18166417	18167721	5.78	39.21	60.41	-0.369	23587.3	Nuclear
	IbGATA8	Iba_chr01dCG10250	220	4	IbChr1d	Iba_chr01d	-	17762118	17763422	5.79	42.38	60.86	-0.345	23615.3	Nuclear
	IbGATA9	Iba_chr02aCG6270	188	2	IbChr2a	Iba_chr02a	+	6224371	6225291	8.74	64.58	39.1	-0.483	19899.3	Chloroplast
	IbGATA10	Iba_chr02aCG9440	148	3	IbChr2a	Iba_chr02a	-	11361247	11362255	9.97	53.16	61.96	-0.957	16720.1	Peroxisome
	IbGATA11	Iba_chr02aCG19750	332	4	IbChr2a	Iba_chr02a	-	29210385	29211772	9.53	54.38	53.55	-0.832	36845.3	Nuclear
	IbGATA12	Iba_chr02bCG5730	193	2	IbChr2b	Iba_chr02b	-	5607017	5607926	7.61	51.14	46.17	-0.525	20918.2	Chloroplast
	IbGATA13	Iba_chr02bCG8360	397	8	IbChr2b	Iba_chr02b	-	9669195	9676451	5.21	29.81	88.54	-0.262	44570.7	Chloroplast
	IbGATA14	Iba_chr02bCG9650	475	8	IbChr2b	Iba_chr02b	+	13224732	13231949	6.35	36.47	84.25	-0.323	53187.8	Chloroplast
	IbGATA15	Iba_chr02cCG5770	189	2	IbChr2c	Iba_chr02c	+	5579049	5579799	9	52.11	56.46	-0.607	20729	Nuclear
	IbGATA16	Iba_chr02cCG9970	542	10	IbChr2c	Iba_chr02c	+	15499327	15513149	8.16	39.88	84.11	-0.313	59950.9	Chloroplast
	IbGATA17	Iba_chr02cCG10760	157	1	IbChr2c	Iba_chr02c	-	17318495	17318969	8.87	53.4	45.35	-1.038	17959.1	Nuclear
	IbGATA18	Iba_chr02cCG14350	211	3	IbChr2c	Iba_chr02c	-	23738588	23739522	10.03	50.82	56.16	-0.604	22783.4	Nuclear
	IbGATA19	Iba_chr02dCG2960	209	4	IbChr2d	Iba_chr02d	-	4753191	4754916	8.54	65.37	75.02	-0.521	23764.1	Nuclear
	IbGATA20	Iba_chr02dCG5660	216	2	IbChr2d	Iba_chr02d	-	13241854	13251373	9.15	53.39	63.61	-0.612	24457.8	Nuclear
	IbGATA21	Iba_chr02dCG14040	358	3	IbChr2d	Iba_chr02d	-	27303486	27304828	9.38	54.94	54.02	-0.781	39163.8	Nuclear
	IbGATA22	Iba_chr02fCG6200	189	2	IbChr2f	Iba_chr02f	+	6350226	6350976	9	52.11	56.46	-0.607	20729	Nuclear
	IbGATA23	Iba_chr02fCG8750	291	4	IbChr2f	Iba_chr02f	+	11714512	11716898	9.59	58.08	49.69	-0.946	32190.1	Nuclear
	IbGATA24	Iba_chr02fCG9030	219	4	IbChr2f	Iba_chr02f	+	12379425	12392177	6.33	49.89	65.94	-0.632	24287.2	Nuclear
	IbGATA25	Iba_chr03cCG9480	203	3	IbChr3c	Iba_chr03c	-	20491845	20497218	8.92	54.76	51.82	-1.039	23485.8	Chloroplast
	IbGATA26	Iba_chr03cCG9490	189	3	IbChr3c	Iba_chr03c	-	20518606	20534273	9.84	56.37	54.76	-0.986	21348.1	Chloroplast
	IbGATA27	Iba_chr03dCG9070	252	4	IbChr3d	Iba_chr03d	-	16031990	16037249	9.24	50.36	44.01	-1.083	28883.8	Chloroplast
	IbGATA28	Iba_chr03dCG12230	305	3	IbChr3d	Iba_chr03d	+	18312058	18314186	5.75	66.47	57.57	-0.624	33531.7	Nuclear
	IbGATA29	Iba_chr03eCG9130	339	2	IbChr3e	Iba_chr03e	-	8974472	8976616	5.93	65.5	55.84	-0.608	36859.3	Nuclear
	IbGATA30	Iba_chr03eCG11390	339	2	IbChr3e	Iba_chr03e	+	10761345	10762456	6.42	50.84	60.24	-0.609	37128.9	Nuclear
	IbGATA31	Iba_chr03fCG5560	341	2	IbChr3f	Iba_chr03f	+	9142033	9143150	6.42	49.86	60.47	-0.589	37220	Nuclear
	IbGATA32	Iba_chr04aCG0280	333	2	IbChr4a	Iba_chr04a	+	221926	223021	7.53	59.73	64.08	-0.564	36845.4	Nuclear
	IbGATA33	Iba_chr04aCG2510	324	7	IbChr4a	Iba_chr04a	-	1742562	1746719	5.6	48.33	66.3	-0.481	34297.2	Nuclear
	IbGATA34	Iba_chr04aCG22780	269	2	IbChr4a	Iba_chr04a	-	34895784	34897138	7.65	55.67	69.52	-0.71	29795.5	Chloroplast
	IbGATA35	Iba_chr04aCG24900	357	4	IbChr4a	Iba_chr04a	-	38087284	38089561	6.72	56.8	73.67	-0.627	39602.5	Chloroplast
	IbGATA36	Iba_chr04bCG2380	322	7	IbChr4b	Iba_chr04b	-	1791054	1793661	5.6	48.63	66.4	-0.477	34241.2	Nuclear
	IbGATA37	Iba_chr04cCG1940	335	2	IbChr4c	Iba_chr04c	+	2064430	2065531	8	58.08	63.4	-0.58	37057.6	Nuclear
	IbGATA38	Iba_chr04cCG19420	420	5	IbChr4c	Iba_chr04c	+	26359007	26361695	5.87	54.22	70.76	-0.651	46331.8	Chloroplast
	IbGATA39	Iba_chr04dCG0730	306	3	IbChr4d	Iba_chr04d	-	521430	522527	8.93	65.55	62.75	-0.595	33825.2	Nuclear
	IbGATA40	Iba_chr04dCG13770	364	2	IbChr4d	Iba_chr04d	-	18426021	18428891	6.3	54.14	57.55	-0.563	39597.9	Nuclear
	IbGATA41	Iba_chr04dCG18490	269	2	IbChr4d	Iba_chr04d	-	28516764	28518106	7.65	52.89	69.89	-0.709	29795.5	Chloroplast
	IbGATA42	Iba_chr04eCG0760	333	2	IbChr4e	Iba_chr04e	-	515180	516276	7.53	58.9	62.61	-0.577	36803.3	Nuclear
	IbGATA43	Iba_chr05aCG12300	338	3	IbChr5a	Iba_chr05a	-	18022650	18024167	9.22	55.68	54.7	-0.784	36538.8	Nuclear
	IbGATA44	Iba_chr05cCG3450	358	3	IbChr5c	Iba_chr05c	-	5055225	5056478	7.57	65.53	59.92	-0.539	38758.7	Nuclear
	IbGATA45	Iba_chr05cCG3840	256	2	IbChr5c	Iba_chr05c	-	5363051	5364058	8.65	51.96	42.81	-0.752	27964.7	Chloroplast
	IbGATA46	Iba_chr05cCG15740	317	3	IbChr5c	Iba_chr05c	+	24580892	24582395	9.16	52.56	57.73	-0.651	34082.2	Nuclear
	IbGATA47	Iba_chr05dCG2330	291	2	IbChr5d	Iba_chr05d	-	1925467	1926438	6.26	71.33	56.94	-0.664	31779.6	Nuclear
	IbGATA48	Iba_chr05dCG2760	237	3	IbChr5d	Iba_chr05d	-	2272554	2273517	8.5	51.61	41.31	-0.695	25770.4	Chloroplast
	IbGATA49	Iba_chr05eCG1960	294	3	IbChr5e	Iba_chr05e	+	1655321	1656362	6.99	57.8	63.67	-0.535	31964.1	Nuclear
	IbGATA50	Iba_chr05eCG2600	253	2	IbChr5e	Iba_chr05e	-	2207334	2208350	8.61	52.51	42.13	-0.747	27720.5	Chloroplast
	IbGATA51	Iba_chr05fCG1630	297	2	IbChr5f	Iba_chr05f	+	1349196	1350165	6.61	65.64	59.73	-0.602	32201	Nuclear
	IbGATA52	Iba_chr05fCG2020	177	2	IbChr5f	Iba_chr05f	-	1644896	1645658	9.15	58.4	44.8	-0.916	19586.6	Nuclear
	IbGATA53	Iba_chr05fCG10510	241	2	IbChr5f	Iba_chr05f	+	12710042	12710975	9.83	45.75	62.82	-0.676	25889.5	Nuclear
	IbGATA54	Iba_chr06aCG2090	311	6	IbChr6a	Iba_chr06a	-	1489003	1491057	6.06	43.93	67.14	-0.498	33330.3	Chloroplast
	IbGATA55	Iba_chr06aCG3100	257	7	IbChr6a	Iba_chr06a	+	2250113	2252252	9.01	38.31	72.53	-0.371	27420.1	Chloroplast
	IbGATA56	Iba_chr06bCG0290	325	7	IbChr6b	Iba_chr06b	-	171985	174332	5.67	41.35	68.77	-0.487	34610.6	Nuclear
	IbGATA57	Iba_chr06dCG2110	251	7	IbChr6d	Iba_chr06d	-	1591918	1608825	9.14	38.52	72.31	-0.398	26835.4	Chloroplast
	IbGATA58	Iba_chr06eCG2810	214	3	IbChr6e	Iba_chr06e	-	2152225	2154030	6.52	79.18	67.85	-0.792	23955	Nuclear
	IbGATA59	Iba_chr06fCG1570	325	7	IbChr6f	Iba_chr06f	-	982920	985290	5.74	40.67	67.57	-0.509	34634.6	Nuclear
	IbGATA60	Iba_chr06fCG2300	230	3	IbChr6f	Iba_chr06f	-	1495976	1497668	5.91	80.37	91.96	-0.434	25921.6	Nuclear
	IbGATA61	Iba_chr07aCG4270	209	1	IbChr7a	Iba_chr07a	-	4223600	4224230	10.12	56.85	60.67	-0.519	23183.7	Chloroplast
	IbGATA62	Iba_chr07bCG4480	330	2	IbChr7b	Iba_chr07b	-	4413141	4415560	8.34	46.92	68.03	-0.443	36075.9	Nuclear
	IbGATA63	Iba_chr07cCG4080	209	1	IbChr7c	Iba_chr07c	-	3818802	3819432	10.12	56.85	60.67	-0.519	23183.7	Chloroplast
	IbGATA64	Iba_chr07dCG5030	209	1	IbChr7d	Iba_chr07d	-	5588398	5589028	10.15	56.85	60.67	-0.521	23197.8	Chloroplast
	IbGATA65	Iba_chr07eCG4430	330	2	IbChr7e	Iba_chr07e	-	4448689	4451079	8.59	45.61	68.91	-0.408	36023.9	Nuclear
	IbGATA66	Iba_chr08aCG12730	322	2	IbChr8a	Iba_chr08a	-	19509781	19511935	8.62	57.31	74.44	-0.463	35273	Nuclear
	IbGATA67	Iba_chr08cCG9490	282	3	IbChr8c	Iba_chr08c	-	13220047	13222189	6.9	60.13	77.41	-0.423	30961.1	Nuclear
	IbGATA68	Iba_chr08dCG11640	320	2	IbChr8d	Iba_chr08d	-	15818459	15820608	8.47	56.83	75.22	-0.45	35157.9	Nuclear
	IbGATA69	Iba_chr08eCG7170	309	2	IbChr8e	Iba_chr08e	-	14697274	14699391	8	56.42	75.7	-0.396	33703.3	Nuclear
	IbGATA70	Iba_chr08fCG3340	321	2	IbChr8f	Iba_chr08f	-	7529269	7531419	8.63	59.04	74.67	-0.441	35142.9	Nuclear
	IbGATA71	Iba_chr09aCG4970	301	3	IbChr9a	Iba_chr09a	-	4089085	4090651	6.33	62.25	64.85	-0.484	32729.2	Nuclear
	IbGATA72	Iba_chr09aCG6250	306	7	IbChr9a	Iba_chr09a	+	6783935	6786374	6.05	37.82	58.27	-0.826	33372.9	Nuclear
	IbGATA73	Iba_chr09bCG6220	306	7	IbChr9b	Iba_chr09b	+	5118111	5120557	6.1	38.97	58.27	-0.826	33425.9	Nuclear
	IbGATA74	Iba_chr09cCG4840	306	7	IbChr9c	Iba_chr09c	+	3873952	3876401	6.1	38.84	61.14	-0.797	33404	Nuclear
	IbGATA75	Iba_chr09dCG5920	323	2	IbChr9d	Iba_chr09d	-	4940396	4941970	6.12	67.06	59.81	-0.54	34877.4	Nuclear
	IbGATA76	Iba_chr09dCG6670	306	7	IbChr9d	Iba_chr09d	+	5731234	5733679	6.1	39.11	58.59	-0.816	33385.9	Nuclear
	IbGATA77	Iba_chr09eCG5640	992	21	IbChr9e	Iba_chr09e	-	5398668	5407661	6.73	43.17	84.67	-0.237	107174	Chloroplast
	IbGATA78	Iba_chr09eCG6330	329	6	IbChr9e	Iba_chr09e	+	6108843	6111283	6.56	43.8	66.05	-0.602	36096.4	Cytoplasm
	IbGATA79	Iba_chr09fCG6200	306	7	IbChr9f	Iba_chr09f	-	4966526	4968968	6.2	39.62	58.27	-0.825	33380.9	Nuclear
	IbGATA80	Iba_chr10aCG17050	189	2	IbChr10a	Iba_chr10a	-	25494857	25495791	9.55	42.81	64.02	-0.69	20632.6	Nuclear
	IbGATA81	Iba_chr10bCG12000	367	2	IbChr10b	Iba_chr10b	-	20093445	20094881	5.91	45.03	64.09	-0.615	40478.3	Nuclear
	IbGATA82	Iba_chr10cCG12790	332	4	IbChr10c	Iba_chr10c	+	20125797	20127212	6.42	46.27	68.19	-0.605	36886.5	Nuclear
	IbGATA83	Iba_chr10dCG15150	367	2	IbChr10d	Iba_chr10d	-	22705918	22707328	5.8	45.9	67	-0.578	40526.4	Nuclear
	IbGATA84	Iba_chr11aCG0870	302	3	IbChr11a	Iba_chr11a	+	644405	645498	7.04	50.35	68.15	-0.557	33180.5	Nuclear
	IbGATA85	Iba_chr11bCG2540	285	5	IbChr11b	Iba_chr11b	+	1924624	1925905	9.3	56.78	67.75	-0.5	31293.7	Nuclear
	IbGATA86	Iba_chr11cCG1890	346	2	IbChr11c	Iba_chr11c	+	1364589	1365700	6.23	61.06	62.57	-0.608	37833.4	Nuclear
	IbGATA87	Iba_chr11cCG8920	140	1	IbChr11c	Iba_chr11c	-	7750881	7751304	8.2	76.88	37	-0.836	15257.6	Nuclear
	IbGATA88	Iba_chr11cCG12110	333	5	IbChr11c	Iba_chr11c	-	16091644	16098504	9.63	45.5	72.85	-0.503	38759.8	Cytoplasm
	IbGATA89	Iba_chr11dCG2160	285	5	IbChr11d	Iba_chr11d	+	1708834	1710115	9.3	56.78	67.75	-0.5	31293.7	Nuclear
	IbGATA90	Iba_chr11eCG3540	336	3	IbChr11e	Iba_chr11e	-	2927809	2928920	7.57	59.04	65.57	-0.521	36584.1	Nuclear
	IbGATA91	Iba_chr11eCG10820	149	2	IbChr11e	Iba_chr11e	-	12109079	12109966	9.71	58.67	54.36	-0.775	16735.2	Chloroplast
	IbGATA92	Iba_chr11fCG2930	285	5	IbChr11f	Iba_chr11f	+	2090015	2091296	9.3	59.63	67.75	-0.492	31296.7	Nuclear
	IbGATA93	Iba_chr12aCG0820	259	2	IbChr12a	Iba_chr12a	-	825370	826436	6.56	63.9	52.43	-0.817	29001.9	Nuclear
	IbGATA94	Iba_chr12aCG5260	275	2	IbChr12a	Iba_chr12a	+	5607990	5609735	8.33	54.62	56.4	-0.728	30022.5	Nuclear
	IbGATA95	Iba_chr12aCG11810	162	3	IbChr12a	Iba_chr12a	-	21610735	21611440	10.08	63.56	56.73	-0.86	17211.3	Nuclear
	IbGATA96	Iba_chr12aCG15800	148	2	IbChr12a	Iba_chr12a	+	30392047	30392572	9.94	94.25	60.74	-0.811	16578	Chloroplast
	IbGATA97	Iba_chr12aCG20710	243	2	IbChr12a	Iba_chr12a	-	35051530	35053604	10	50.62	58.6	-0.746	27311.3	Nuclear
	IbGATA98	Iba_chr12bCG2240	257	2	IbChr12b	Iba_chr12b	-	1899626	1900732	6.53	64.43	52.84	-0.812	28798.7	Nuclear
	IbGATA99	Iba_chr12bCG5490	259	2	IbChr12b	Iba_chr12b	-	5027807	5028919	6.53	65.5	52.43	-0.833	29054.9	Nuclear
	IbGATA100	Iba_chr12bCG10280	189	4	IbChr12b	Iba_chr12b	+	10096861	10101513	9.17	48.48	49.68	-0.875	20972.4	Mitochondrial
	IbGATA101	Iba_chr12bCG17870	167	3	IbChr12b	Iba_chr12b	-	28374644	28375365	10.08	60.19	57.96	-0.807	17668.8	Nuclear
	IbGATA102	Iba_chr12bCG20050	135	3	IbChr12b	Iba_chr12b	+	31644717	31645288	9.97	87.77	57.93	-1.006	15136.3	Nuclear
	IbGATA103	Iba_chr12bCG25340	301	2	IbChr12b	Iba_chr12b	-	36880287	36882583	9.2	44.81	62.89	-0.627	33494.1	Nuclear
	IbGATA104	Iba_chr12cCG2210	259	2	IbChr12c	Iba_chr12c	-	1672071	1673177	6.53	65.5	52.43	-0.833	29054.9	Nuclear
	IbGATA105	Iba_chr12cCG7450	154	1	IbChr12c	Iba_chr12c	+	7201883	7202348	10.3	65.68	53.83	-0.905	17355	Chloroplast
	IbGATA106	Iba_chr12cCG15130	162	3	IbChr12c	Iba_chr12c	-	27946601	27947307	10.08	63.56	56.73	-0.86	17211.3	Nuclear
	IbGATA107	Iba_chr12cCG17720	149	2	IbChr12c	Iba_chr12c	+	32379849	32380376	9.94	91.01	62.28	-0.781	16560	Chloroplast
	IbGATA108	Iba_chr12dCG3340	152	1	IbChr12d	Iba_chr12d	+	3836400	3836859	10.58	63.62	59.01	-0.849	17244	Chloroplast
	IbGATA109	Iba_chr12dCG11040	164	3	IbChr12d	Iba_chr12d	-	23893401	23894120	10.08	61.62	56.04	-0.858	17427.6	Nuclear
	IbGATA110	Iba_chr12dCG13640	134	2	IbChr12d	Iba_chr12d	+	28122527	28123009	10.07	88.75	56.87	-0.995	14847.9	Nuclear
	IbGATA111	Iba_chr12dCG19180	294	2	IbChr12d	Iba_chr12d	-	33924298	33926454	8.94	44.67	61.77	-0.641	32586.9	Nuclear
	IbGATA112	Iba_chr12eCG2880	275	2	IbChr12e	Iba_chr12e	+	3366298	3368048	8.33	53.92	56.04	-0.737	30052.5	Nuclear
	IbGATA113	Iba_chr12eCG8740	164	3	IbChr12e	Iba_chr12e	-	15856810	15857529	10.08	61.62	56.04	-0.858	17427.6	Nuclear
	IbGATA114	Iba_chr12eCG11260	157	2	IbChr12e	Iba_chr12e	+	20065954	20066504	10.48	63.15	54.71	-1.041	17090.3	Nuclear
	IbGATA115	Iba_chr12fCG13200	140	3	IbChr12f	Iba_chr12f	+	19465848	19466435	9.83	83.33	58.64	-0.989	15557.7	Nuclear
	IbGATA116	Iba_chr12fCG19540	243	2	IbChr12f	Iba_chr12f	-	25795681	25797759	10	50.62	58.6	-0.746	27311.3	Nuclear
	IbGATA117	Iba_chr13aCG0560	165	3	IbChr13a	Iba_chr13a	-	479529	480181	10.21	65.62	53.94	-0.661	17081.2	Nuclear
	IbGATA118	Iba_chr13bCG9260	278	2	IbChr13b	Iba_chr13b	+	12388687	12389786	6.46	58.64	64.82	-0.679	30698.4	Nuclear
	IbGATA119	Iba_chr13bCG11500	161	2	IbChr13b	Iba_chr13b	+	17684348	17684908	10.34	70.85	50.43	-0.704	16704.9	Nuclear
	IbGATA120	Iba_chr13cCG3360	176	3	IbChr13c	Iba_chr13c	-	3103569	3104225	10.1	67.78	55	-0.678	18277.5	Nuclear
	IbGATA121	Iba_chr13dCG0860	160	2	IbChr13d	Iba_chr13d	-	700244	700800	10.34	68.83	51.38	-0.676	16523.6	Nuclear
	IbGATA122	Iba_chr14aCG20160	352	10	IbChr14a	Iba_chr14a	-	29065767	29068424	5.55	39.93	72.24	-0.72	38538	Cytoplasm
	IbGATA123	Iba_chr14aCG20170	285	7	IbChr14a	Iba_chr14a	-	29070474	29073676	5.89	48.57	58.25	-0.641	31333.9	Nuclear
	IbGATA124	Iba_chr14bCG4630	203	3	IbChr14b	Iba_chr14b	+	3943904	3944825	10.16	48.18	61.18	-0.672	22140.6	Nuclear
	IbGATA125	Iba_chr14cCG11400	285	7	IbChr14c	Iba_chr14c	+	22770326	22773531	6.01	48.49	56.88	-0.647	31379	Nuclear
	IbGATA126	Iba_chr14cCG11410	352	10	IbChr14c	Iba_chr14c	+	22776185	22778856	5.62	39.93	72.24	-0.725	38578	Cytoplasm
	IbGATA127	Iba_chr14dCG18220	285	7	IbChr14d	Iba_chr14d	+	26614951	26618157	5.81	50.14	56.21	-0.665	31307.8	Nuclear
	IbGATA128	Iba_chr14dCG18230	352	10	IbChr14d	Iba_chr14d	+	26620233	26622982	5.71	38.63	71.14	-0.759	38681.1	Nuclear
	IbGATA129	Iba_chr14fCG1330	380	11	IbChr14f	Iba_chr14f	-	1458247	1461430	4.79	48.91	60.58	-0.589	41127.8	Nuclear
	IbGATA130	Iba_chr14fCG12260	282	7	IbChr14f	Iba_chr14f	-	17851386	17853421	6.67	41.77	72.2	-0.697	31121	Cytoplasm
	IbGATA131	Iba_chr14fCG12290	352	10	IbChr14f	Iba_chr14f	-	17867346	17870017	5.62	39.93	72.24	-0.725	38578	Cytoplasm
	IbGATA132	Iba_chr14fCG12300	285	7	IbChr14f	Iba_chr14f	-	17872827	17876032	6.01	48.49	56.88	-0.647	31379	Nuclear
	IbGATA133	Iba_chr15aCG0360	540	8	IbChr15a	Iba_chr15a	-	397368	404093	6.59	52.14	67.17	-0.656	59860.8	Nuclear
	IbGATA134	Iba_chr15cCG1090	570	8	IbChr15c	Iba_chr15c	+	1048565	1052281	6.72	54.42	72.51	-0.569	63300	Nuclear
	IbGATA135	scaffold1146878CG0010	332	4	IbChr0	scaffold1146878	+	1602	3012	6.42	45.32	68.77	-0.606	36941.6	Nuclear
	IbGATA136	scaffold1219845CG0010	209	1	IbChr0	scaffold1219845	+	1190	1820	10.12	56.85	60.67	-0.519	23183.7	Chloroplast
	IbGATA137	scaffold15400CG0520	332	4	IbChr0	scaffold15400	+	865965	867375	6.42	45.32	68.77	-0.606	36941.6	Nuclear
	IbGATA138	scaffold15502CG0020	189	2	IbChr0	scaffold15502	+	49513	50447	9.55	42.81	64.02	-0.69	20632.6	Nuclear
	IbGATA139	scaffold15664CG0020	325	7	IbChr0	scaffold15664	+	6938	9514	5.6	48.21	65.78	-0.491	34397.3	Nuclear
	IbGATA140	scaffold1677209CG0010	228	9	IbChr0	scaffold1677209	+	314	2711	5.09	42.56	47.11	-0.932	25215.9	Nuclear
	IbGATA141	scaffold20445CG0020	259	2	IbChr0	scaffold20445	+	21876	22942	6.56	63.9	52.43	-0.817	29001.9	Nuclear
	IbGATA142	scaffold21379CG0010	370	2	IbChr0	scaffold21379	+	5287	6591	6.01	58.64	66.27	-0.482	40070.4	Nuclear
	IbGATA143	scaffold24239CG0010	234	2	IbChr0	scaffold24239	+	4305	5250	9.86	43.27	64.36	-0.595	24911.5	Nuclear
	IbGATA144	scaffold261217CG0010	285	7	IbChr0	scaffold261217	+	1061	4258	5.7	48.2	57.58	-0.64	31293.9	Nuclear
	IbGATA145	scaffold26844CG0050	234	2	IbChr0	scaffold26844	-	46112	47057	9.86	43.27	64.36	-0.595	24911.5	Nuclear
	IbGATA146	scaffold26862CG0020	301	3	IbChr0	scaffold26862	+	44966	46526	6.61	61.87	64.85	-0.484	32728.2	Nuclear
	IbGATA147	scaffold27256CG0010	243	2	IbChr0	scaffold27256	+	13516	14428	8.27	46.78	49.59	-0.475	26272.2	Chloroplast
	IbGATA148	scaffold3049CG1250	167	3	IbChr0	scaffold3049	-	4872231	4872959	10.08	60.19	55.63	-0.838	17656.8	Nuclear
	IbGATA149	scaffold32004CG0050	330	2	IbChr0	scaffold32004	+	91041	93428	8.59	45.61	68.91	-0.408	36023.9	Nuclear
	IbGATA150	scaffold33866CG0030	320	2	IbChr0	scaffold33866	-	29358	31508	8.47	56.83	75.22	-0.45	35157.9	Nuclear
	IbGATA151	scaffold3426CG0010	330	2	IbChr0	scaffold3426	+	3888	6319	8.4	44.37	68.61	-0.435	36077.9	Nuclear
	IbGATA152	scaffold34764CG0010	234	2	IbChr0	scaffold34764	+	1401	2346	9.86	43.27	64.36	-0.595	24911.5	Nuclear
	IbGATA153	scaffold35044CG0010	333	2	IbChr0	scaffold35044	+	5864	6959	7.53	59.73	64.08	-0.564	36845.4	Nuclear
	IbGATA154	scaffold38198CG0280	315	3	IbChr0	scaffold38198	+	183358	190090	9.97	46.03	53.37	-0.702	34985.2	Nuclear
	IbGATA155	scaffold535928CG0010	271	6	IbChr0	scaffold535928	+	16	1906	8.53	40.49	71.18	-0.603	30025	Cytoplasm
	IbGATA156	scaffold671104CG0010	285	7	IbChr0	scaffold671104	+	209	3406	5.7	48.2	57.58	-0.64	31293.9	Nuclear
	IbGATA157	scaffold7373CG0040	380	11	IbChr0	scaffold7373	+	38643	41826	4.79	48.91	60.58	-0.589	41127.8	Nuclear
	IbGATA158	scaffold8832CG0010	226	2	IbChr0	scaffold8832	+	18	939	10.08	48.16	61.06	-0.581	24348	Nuclear
Ipomoea trifida	ItfGATA1	itf01g01460.t1	454	12	ItfChr1	Chr01	-	851372	856726	5.01	53.3	65.53	-0.6	49745.6	Nuclear
	ItfGATA2	itf01g01460.t2	458	12	ItfChr1	Chr01	-	851372	856560	5.02	52.43	65.59	-0.597	50263.2	Nuclear
	ItfGATA3	itf01g01460.t3	379	9	ItfChr1	Chr01	-	853560	856726	5.25	54.91	68.97	-0.46	41018.4	Nuclear
	ItfGATA4	itf01g01460.t4	383	9	ItfChr1	Chr01	-	853560	856726	5.26	53.86	69.01	-0.458	41535.9	Nuclear
	ItfGATA5	itf01g32410.t1	282	7	ItfChr1	Chr01	+	30039555	30043188	5.81	47.22	57.48	-0.648	31047.6	Nuclear
	ItfGATA6	itf01g32420.t1	352	10	ItfChr1	Chr01	+	30044877	30048190	5.72	40.75	70.03	-0.756	38653.1	Nuclear
	ItfGATA7	itf01g32420.t2	282	9	ItfChr1	Chr01	+	30044877	30048190	6.67	43.06	70.82	-0.706	31153.1	Cytoplasm
	ItfGATA8	itf01g32420.t3	249	5	ItfChr1	Chr01	+	30044877	30046827	8.38	41.08	71.2	-0.581	27477.1	Cytoplasm
	ItfGATA9	itf02g05680.t1	341	2	ItfChr2	Chr02	-	6372183	6373730	6.26	48.68	60.18	-0.586	37213	Nuclear
	ItfGATA10	itf02g08570.t1	438	3	ItfChr2	Chr02	+	8035813	8039749	6.48	66.95	64.79	-0.454	47690.8	Nuclear
	ItfGATA11	itf02g19470.t1	136	1	ItfChr2	Chr02	-	15494925	15495336	9.89	53.85	48.75	-1.027	15869.2	Chloroplast
	ItfGATA12	itf02g19520.t1	149	1	ItfChr2	Chr02	+	15562649	15563099	9.68	49.47	46.51	-1.014	17016.3	Mitochondrial
	ItfGATA13	itf02g19540.t1	152	1	ItfChr2	Chr02	+	15590003	15590462	9.56	60.59	47.5	-1.002	17567	Mitochondrial
	ItfGATA14	itf02g19550.t1	133	1	ItfChr2	Chr02	+	15594323	15594725	9.88	56.92	49.1	-1.018	15414.6	Chloroplast
	ItfGATA15	itf02g19580.t1	149	1	ItfChr2	Chr02	+	15616273	15616723	9.66	56.46	43.89	-1.101	17259.6	Chloroplast
	ItfGATA16	itf02g26230.t1	297	2	ItfChr2	Chr02	-	24195280	24197596	10.09	49.93	52.79	-0.925	34590.8	Nuclear
	ItfGATA17	itf03g07580.t1	246	2	ItfChr3	Chr03	-	4968277	4969199	8.47	48.55	49.8	-0.482	26636.6	Chloroplast
	ItfGATA18	itf03g17910.t1	354	3	ItfChr3	Chr03	+	14196481	14198715	9.41	54.28	51.36	-0.809	38825.4	Nuclear
	ItfGATA19	itf04g02620.t1	260	2	ItfChr4	Chr04	-	1405070	1406368	6.53	66.03	52.23	-0.833	29142	Nuclear
	ItfGATA20	itf04g08820.t1	275	2	ItfChr4	Chr04	+	5677259	5679574	8.33	53.92	56.04	-0.737	30066.6	Nuclear
	ItfGATA21	itf04g08820.t2	219	2	ItfChr4	Chr04	+	5677259	5679574	9.33	59.94	51.19	-0.885	24381.4	Nuclear
	ItfGATA22	itf04g19080.t1	168	3	ItfChr4	Chr04	-	19616990	19618265	10.08	60.62	55.3	-0.836	17713.8	Nuclear
	ItfGATA23	itf04g23980.t1	139	3	ItfChr4	Chr04	+	25587499	25589099	9.76	84.69	52.73	-1.006	15387.4	Nuclear
	ItfGATA24	itf04g30830.t1	305	3	ItfChr4	Chr04	-	29905408	29909303	9.26	46.81	60.13	-0.657	34108.8	Nuclear
	ItfGATA25	itf05g15690.t1	217	2	ItfChr5	Chr05	+	18750065	18751002	7.09	66.75	34.38	-0.818	23584.6	Nuclear
	ItfGATA26	itf05g24050.t1	346	2	ItfChr5	Chr05	-	23990574	23992158	6.23	61.43	63.7	-0.599	37826.4	Nuclear
	ItfGATA27	itf05g24050.t2	377	3	ItfChr5	Chr05	-	23990574	23992158	6.39	63.37	65.7	-0.547	41134.2	Nuclear
	ItfGATA28	itf06g01240.t1	367	2	ItfChr6	Chr06	+	1865413	1868331	6.3	53.29	56.29	-0.566	39885.3	Nuclear
	ItfGATA29	itf06g17580.t1	370	2	ItfChr6	Chr06	-	20230506	20232209	6.01	60.09	65.46	-0.503	40022.3	Nuclear
	ItfGATA30	itf07g11740.t2	312	3	ItfChr7	Chr07	-	10358056	10361436	8	54.29	75.9	-0.422	34127.7	Nuclear
	ItfGATA31	itf07g11740.t1	312	3	ItfChr7	Chr07	-	10358090	10361254	8	54.29	75.9	-0.422	34127.7	Nuclear
	ItfGATA32	itf07g11740.t3	312	2	ItfChr7	Chr07	-	10358090	10360633	8	54.29	75.9	-0.422	34127.7	Nuclear
	ItfGATA33	itf08g01410.t1	540	8	ItfChr8	Chr08	+	879363	884335	6.61	53.57	67.54	-0.645	59846.8	Nuclear
	ItfGATA34	itf09g00940.t1	333	2	ItfChr9	Chr09	-	405960	407554	7.53	58.9	62.61	-0.577	36789.3	Nuclear
	ItfGATA35	itf09g03030.t1	330	7	ItfChr9	Chr09	-	1445912	1449065	5.61	47.54	65.09	-0.515	34951.9	Nuclear
	ItfGATA36	itf09g25780.t1	433	6	ItfChr9	Chr09	-	22378666	22383875	6.16	52.85	68.87	-0.672	47657.2	Nuclear
	ItfGATA37	itf09g25780.t3	368	5	ItfChr9	Chr09	-	22379411	22383874	6.57	53.84	67.77	-0.714	40814.6	Chloroplast
	ItfGATA38	itf10g23080.t1	325	7	ItfChr10	Chr10	+	23446374	23449134	5.74	40.67	68.77	-0.501	34616.5	Nuclear
	ItfGATA39	itf10g23080.t2	302	6	ItfChr10	Chr10	+	23446374	23448687	6	44.39	69.77	-0.472	32274.1	Nuclear
	ItfGATA40	itf11g07210.t1	323	3	ItfChr11	Chr11	-	3891455	3894685	6.11	67.19	60.71	-0.533	34817.3	Nuclear
	ItfGATA41	itf11g08090.t1	306	8	ItfChr11	Chr11	+	4527384	4530536	6.1	38.97	58.59	-0.818	33395.9	Nuclear
	ItfGATA42	itf11g08090.t2	306	8	ItfChr11	Chr11	+	4527384	4530536	6.1	38.97	58.59	-0.818	33395.9	Nuclear
	ItfGATA43	itf12g02870.t1	333	3	ItfChr12	Chr12	-	1748014	1749618	8.08	67.46	59.46	-0.586	36088.6	Nuclear
	ItfGATA44	itf12g02870.t2	355	3	ItfChr12	Chr12	-	1748014	1749618	7.1	67.36	59.89	-0.528	38387.2	Nuclear
	ItfGATA45	itf12g03340.t1	255	2	ItfChr12	Chr12	-	2012891	2013909	8.65	55.66	41.45	-0.76	27926.7	Chloroplast
	ItfGATA46	itf12g20350.t1	337	3	ItfChr12	Chr12	-	19575798	19577374	9.24	56.07	56.91	-0.692	36254.5	Nuclear
	ItfGATA47	itf13g07040.t1	528	8	ItfChr13	Chr13	-	8234746	8240902	6.65	52.52	68.09	-0.6	58226.5	Nuclear
	ItfGATA48	itf13g07040.t2	532	8	ItfChr13	Chr13	-	8234746	8240902	6.65	52.72	68.85	-0.583	58613	Nuclear
	ItfGATA49	itf13g18270.t1	166	3	ItfChr13	Chr13	+	20058584	20059907	10.21	65.93	51.87	-0.679	17184.3	Nuclear
	ItfGATA50	itf13g18270.t2	153	2	ItfChr13	Chr13	+	20058584	20059907	10.8	67.68	51.83	-0.639	15762.9	Nuclear
	ItfGATA51	itf14g14230.t1	332	3	ItfChr14	Chr14	+	15025986	15029760	8.75	48.71	67.02	-0.452	36334.2	Nuclear
	ItfGATA52	itf14g14230.t2	330	4	ItfChr14	Chr14	+	15025986	15029760	8.6	47.95	67.42	-0.448	36074.8	Nuclear
	ItfGATA53	itf14g14230.t3	330	3	ItfChr14	Chr14	+	15026310	15029760	8.6	47.95	67.42	-0.448	36074.8	Nuclear
	ItfGATA54	itf15g21240.t1	358	2	ItfChr15	Chr15	+	20315672	20317087	5.9	45.02	63.24	-0.62	39446	Nuclear
Ipomoea triloba	ItbGATA1	itb01g01520.t1	424	12	ItbChr1	Chr01	-	880019	883916	4.72	48.88	65.54	-0.455	45921.4	Nuclear
	ItbGATA2	itb01g01520.t3	370	11	ItbChr1	Chr01	-	880019	883916	5.24	53.96	66.95	-0.471	39995.2	Nuclear
	ItbGATA3	itb01g01520.t4	370	10	ItbChr1	Chr01	-	880019	883916	5.24	53.96	66.95	-0.471	39995.2	Nuclear
	ItbGATA4	itb01g01520.t8	331	12	ItbChr1	Chr01	-	880019	883916	4.97	47.86	66.59	-0.519	36648.2	Extracellular
	ItbGATA5	itb01g01520.t5	370	9	ItbChr1	Chr01	-	880020	883916	5.24	53.96	66.95	-0.471	39995.2	Nuclear
	ItbGATA6	itb01g01520.t7	333	8	ItbChr1	Chr01	-	880928	883724	5.69	54.81	68.23	-0.4	35899.8	Nuclear
	ItbGATA7	itb01g01520.t6	337	8	ItbChr1	Chr01	-	880928	883916	5.69	53.61	68.28	-0.398	36417.4	Nuclear
	ItbGATA8	itb01g32190.t1	289	7	ItbChr1	Chr01	+	35736066	35739905	5.89	46.41	55.43	-0.67	31716.3	Nuclear
	ItbGATA9	itb01g32200.t2	283	10	ItbChr1	Chr01	+	35741954	35745246	6.4	43.76	70.92	-0.69	31228.2	Nuclear
	ItbGATA10	itb01g32200.t1	352	10	ItbChr1	Chr01	+	35741954	35745275	5.62	39.93	70.03	-0.753	38611	Nuclear
	ItbGATA11	itb01g32200.t3	282	9	ItbChr1	Chr01	+	35741954	35745275	6.4	42.72	72.2	-0.693	31093	Nuclear
	ItbGATA12	itb02g00930.t1	336	2	ItbChr2	Chr02	-	522987	524531	6.26	49.01	61.07	-0.595	36577.2	Nuclear
	ItbGATA13	itb02g03910.t1	340	3	ItbChr2	Chr02	+	2333802	2337661	6.12	66.55	54.79	-0.635	37032.4	Nuclear
	ItbGATA14	itb02g12740.t1	95	1	ItbChr2	Chr02	-	8795274	8795562	8.62	44.25	36.95	-1.201	10952.4	Nuclear
	ItbGATA15	itb02g12750.t1	125	1	ItbChr2	Chr02	-	8800699	8801077	9.21	52.77	54.64	-0.711	14035	Mitochondrial
	ItbGATA16	itb02g12790.t1	123	2	ItbChr2	Chr02	-	8830258	8831198	9.51	46.52	56.18	-0.845	14133.1	Chloroplast
	ItbGATA17	itb03g07640.t1	237	2	ItbChr3	Chr03	-	5672626	5673520	8.43	50.16	49.62	-0.52	25787.7	Chloroplast
	ItbGATA18	itb03g18660.t1	357	3	ItbChr3	Chr03	+	16937644	16939617	9.37	52.43	47.9	-0.875	39369.9	Nuclear
	ItbGATA19	itb03g27200.t1	155	1	ItbChr3	Chr03	-	26949507	26949975	8.87	54.02	42.77	-1.031	17656.7	Nuclear
	ItbGATA20	itb04g02710.t1	257	2	ItbChr4	Chr04	-	1641244	1642793	6.53	64.43	52.84	-0.805	28767.6	Nuclear
	ItbGATA21	itb04g09860.t1	274	2	ItbChr4	Chr04	+	9095239	9098023	8.33	54.74	56.24	-0.747	29935.4	Nuclear
	ItbGATA22	itb04g09860.t2	216	2	ItbChr4	Chr04	+	9095239	9098023	9.51	60.59	52.36	-0.875	23945.9	Nuclear
	ItbGATA23	itb04g20220.t1	166	3	ItbChr4	Chr04	-	24842867	24844241	10.08	61.45	56.57	-0.824	17592.8	Nuclear
	ItbGATA24	itb04g20220.t2	153	2	ItbChr4	Chr04	-	24842867	24844241	10.55	60.72	58.17	-0.781	16185.3	Nuclear
	ItbGATA25	itb04g23410.t1	139	3	ItbChr4	Chr04	+	28481081	28482458	9.87	87.31	56.26	-1.011	15422.5	Nuclear
	ItbGATA26	itb04g30310.t1	303	3	ItbChr4	Chr04	-	33445447	33449366	9.12	46.54	60.56	-0.671	33815.4	Nuclear
	ItbGATA27	itb04g30310.t2	305	3	ItbChr4	Chr04	-	33445447	33449366	9.19	47.37	60.16	-0.673	34074.7	Nuclear
	ItbGATA28	itb04g30310.t3	303	2	ItbChr4	Chr04	-	33445555	33448281	9.12	46.54	60.56	-0.671	33815.4	Nuclear
	ItbGATA29	itb05g16140.t1	215	2	ItbChr5	Chr05	+	23423016	23424307	7.02	66.7	35.63	-0.775	23338.4	Nuclear
	ItbGATA30	itb05g24780.t1	374	3	ItbChr5	Chr05	-	29435573	29437202	6.39	64.53	64.41	-0.559	40855.9	Nuclear
	ItbGATA31	itb06g07410.t1	363	2	ItbChr6	Chr06	-	10938971	10942207	6.3	54.18	55.84	-0.593	39526.8	Nuclear
	ItbGATA32	itb06g15970.t1	366	2	ItbChr6	Chr06	-	20193883	20195669	6.01	57.59	65.63	-0.513	39663.9	Nuclear
	ItbGATA33	itb07g13240.t2	321	3	ItbChr7	Chr07	-	15387517	15391138	8.44	58.35	75.89	-0.416	35182.9	Nuclear
	ItbGATA34	itb07g13240.t1	321	3	ItbChr7	Chr07	-	15387517	15391266	8.44	58.35	75.89	-0.416	35182.9	Nuclear
	ItbGATA35	itb07g13240.t3	321	3	ItbChr7	Chr07	-	15387517	15391274	8.44	58.35	75.89	-0.416	35182.9	Nuclear
	ItbGATA36	itb08g01390.t1	540	8	ItbChr8	Chr08	+	1025262	1030102	6.97	54.23	69.87	-0.615	59655.8	Nuclear
	ItbGATA37	itb09g00940.t1	333	2	ItbChr9	Chr09	-	579382	581016	7.03	58.01	64.08	-0.559	36796.3	Nuclear
	ItbGATA38	itb09g03370.t1	325	7	ItbChr9	Chr09	-	1891866	1895068	5.6	48.21	65.78	-0.491	34397.3	Nuclear
	ItbGATA39	itb09g03370.t2	317	5	ItbChr9	Chr09	-	1892507	1895016	6.37	49.51	77.85	-0.283	34319	Chloroplast
	ItbGATA40	itb09g29600.t1	433	6	ItbChr9	Chr09	-	30348522	30353767	6.16	53.3	67.74	-0.689	47732.3	Nuclear
	ItbGATA41	itb10g12980.t1	117	3	ItbChr10	Chr10	+	19074607	19075166	9.44	59.34	52.56	-1.121	13359.4	Nuclear
	ItbGATA42	itb10g22380.t1	227	3	ItbChr10	Chr10	+	27242101	27243903	7.69	66.35	67.4	-0.832	25381.4	Nuclear
	ItbGATA43	itb10g23220.t1	325	7	ItbChr10	Chr10	+	27676573	27679477	5.67	41.81	69.38	-0.47	34581.6	Nuclear
	ItbGATA44	itb10g23220.t2	302	6	ItbChr10	Chr10	+	27676573	27679477	5.93	45.76	68.48	-0.463	32312.2	Nuclear
	ItbGATA45	itb11g07530.t2	334	3	ItbChr11	Chr11	-	4616338	4619232	5.92	66.41	62.22	-0.482	35863.5	Nuclear
	ItbGATA46	itb11g07530.t3	336	2	ItbChr11	Chr11	-	4616338	4619232	6.01	67.37	63.3	-0.46	35980.6	Nuclear
	ItbGATA47	itb11g07530.t1	328	3	ItbChr11	Chr11	-	4616338	4619665	5.92	68.39	62.47	-0.502	35137.6	Nuclear
	ItbGATA48	itb11g08500.t1	306	8	ItbChr11	Chr11	+	5590454	5593506	6.05	37.82	58.27	-0.826	33372.9	Nuclear
	ItbGATA49	itb11g08500.t2	306	8	ItbChr11	Chr11	+	5590454	5593506	6.05	37.82	58.27	-0.826	33372.9	Nuclear
	ItbGATA50	itb12g03030.t1	354	3	ItbChr12	Chr12	-	2000205	2001826	7.07	67.27	58.95	-0.537	38386.2	Nuclear
	ItbGATA51	itb12g03520.t1	257	2	ItbChr12	Chr12	-	2319357	2321141	8.65	51.4	41.87	-0.746	28038.8	Chloroplast
	ItbGATA52	itb12g20640.t1	330	3	ItbChr12	Chr12	-	23092320	23094337	9.05	51.98	60.45	-0.629	35489.7	Nuclear
	ItbGATA53	itb13g04260.t2	528	8	ItbChr13	Chr13	+	4775406	4782605	6.34	51.8	68.45	-0.594	58171.3	Nuclear
	ItbGATA54	itb13g04260.t1	525	8	ItbChr13	Chr13	+	4775406	4782660	6.34	52.04	68.65	-0.598	57898.1	Nuclear
	ItbGATA55	itb13g21820.t1	167	3	ItbChr13	Chr13	+	28338619	28339968	10.21	68.97	52.16	-0.662	17211.3	Nuclear
	ItbGATA56	itb13g21820.t2	154	2	ItbChr13	Chr13	+	28338619	28339968	10.8	70.96	52.14	-0.621	15789.9	Nuclear
	ItbGATA57	itb14g15700.t1	329	3	ItbChr14	Chr14	+	19021923	19026306	8.59	46.72	67.93	-0.438	35956.8	Nuclear
	ItbGATA58	itb14g15700.t3	327	4	ItbChr14	Chr14	+	19021942	19026213	8.4	45.95	68.35	-0.435	35697.4	Nuclear
	ItbGATA59	itb14g15700.t4	327	4	ItbChr14	Chr14	+	19022007	19026213	8.4	45.95	68.35	-0.435	35697.4	Nuclear
	ItbGATA60	itb14g15700.t5	327	3	ItbChr14	Chr14	+	19022093	19026306	8.4	45.95	68.35	-0.435	35697.4	Nuclear
	ItbGATA61	itb14g15700.t2	327	4	ItbChr14	Chr14	+	19022183	19026213	8.4	45.95	68.35	-0.435	35697.4	Nuclear
	ItbGATA62	itb15g21720.t1	359	2	ItbChr15	Chr15	+	24393500	24394916	5.9	44.02	66.6	-0.578	39506.2	Nuclear
Ipomoea nil	InGATA1	INIL01g20264.t1	256	3	InChr1	chr1	-	24148054	24151273	6.78	55.69	56.84	-0.812	29225.6	Nuclear
	InGATA2	INIL01g20230.t1	323	7	InChr1	chr1	-	37785353	37788375	5.52	44.53	64.37	-0.49	34134	Chloroplast
	InGATA3	INIL02g40516.t1	227	2	InChr2	chr2	-	7245713	7246713	8.44	47.33	52.16	-0.597	24996.7	Nuclear
	InGATA4	INIL02g10377.t1	151	1	InChr2	chr2	-	22681063	22681720	8.8	57.66	50.99	-0.93	17158.2	Nuclear
	InGATA5	INIL02g16715.t1	348	5	InChr2	chr2	-	39399152	39401381	9.41	57.41	49.2	-0.947	38497.8	Nuclear
	InGATA6	INIL03g20467.t1	160	1	InChr3	chr3	-	26927298	26927926	9.32	60.42	49.5	-0.804	17895.3	Chloroplast
	InGATA7	INIL03g20462.t1	142	1	InChr3	chr3	-	26952101	26952690	9.12	55.15	44.08	-0.818	15624.4	Chloroplast
	InGATA8	INIL03g20460.t1	160	1	InChr3	chr3	+	26965329	26966015	9.02	63.6	48.25	-0.865	17676.9	Chloroplast
	InGATA9	INIL03g18049.t1	336	3	InChr3	chr3	-	36256056	36259386	6.12	65.23	57.77	-0.555	36489.9	Nuclear
	InGATA10	INIL03g18338.t1	271	4	InChr3	chr3	+	38251712	38253098	5.21	48.75	57.34	-0.557	29479.4	Nuclear
	InGATA11	INIL04g34784.t1	344	3	InChr4	chr4	-	525326	527809	7.53	56.9	62.59	-0.569	37856.4	Nuclear
	InGATA12	INIL04g07177.t1	434	6	InChr4	chr4	-	44758927	44763541	6.05	51.49	68.69	-0.657	47891.7	Chloroplast
	InGATA13	INIL05g09577.t1	265	2	InChr5	chr5	-	2632887	2634427	8.65	55.47	41.02	-0.73	28868.7	Chloroplast
	InGATA14	INIL05g24490.t1	339	3	InChr5	chr5	+	42131193	42132955	9.13	52.16	53.33	-0.842	36901.9	Nuclear
	InGATA15	INIL06g38211.t1	257	7	InChr6	chr6	-	1573065	1575322	9.01	36.49	70.27	-0.415	27451.1	Chloroplast
	InGATA16	INIL06g38134.t1	205	3	InChr6	chr6	-	2004578	2009670	8.9	70.68	72.24	-0.762	23159.4	Nuclear
	InGATA17	INIL07g00597.t1	315	3	InChr7	chr7	-	10444762	10449533	8.34	54.81	67.21	-0.419	34528.3	Nuclear
	InGATA18	INIL07g00597.t2	324	3	InChr7	chr7	-	10444762	10449533	8.3	53.23	67.13	-0.425	35545.4	Chloroplast
	InGATA19	INIL08g34633.t1	326	3	InChr8	chr8	+	27579078	27582510	8.02	51.07	75.98	-0.344	35334.2	Nuclear
	InGATA20	INIL08g23540.t1	205	3	InChr8	chr8	-	30387311	30391921	8.91	74.02	72.73	-0.711	23004.2	Nuclear
	InGATA21	INIL09g21419.t1	316	3	InChr9	chr9	-	4843093	4846390	6.33	65.4	58.99	-0.566	34000.2	Nuclear
	InGATA22	INIL09g21502.t1	306	8	InChr9	chr9	+	5680649	5683743	6	37.6	58.89	-0.827	33468	Nuclear
	InGATA23	INIL10g11278.t1	315	6	InChr10	chr10	+	34182814	34195265	5.96	45.82	63.24	-0.65	35181.4	Nuclear
	InGATA24	INIL11g05393.t1	335	3	InChr11	chr11	+	2219580	2221427	5.96	59.99	67.85	-0.484	36270.6	Nuclear
	InGATA25	INIL12g01355.t1	248	2	InChr12	chr12	-	1809671	1811133	6.2	67.48	52.78	-0.764	27792.7	Nuclear
	InGATA26	INIL12g08497.t1	250	3	InChr12	chr12	+	8570965	8573090	8.54	51.39	59.68	-0.688	27540	Nuclear
	InGATA27	INIL12g05501.t1	165	3	InChr12	chr12	+	38825334	38826637	10.23	61.9	59.76	-0.776	17487.8	Nuclear
	InGATA28	INIL12g22081.t1	303	3	InChr12	chr12	+	59983665	59986919	9.16	44.4	61.85	-0.665	33670.2	Nuclear
	InGATA29	INIL12g03080.t1	139	3	InChr12	chr12	-	65828638	65829690	9.76	80.6	58.35	-0.842	15090.2	Nuclear
	InGATA30	INIL13g07914.t1	157	3	InChr13	chr13	-	3534819	3535956	10.09	72.43	49.17	-0.778	16357.4	Nuclear
	InGATA31	INIL13g15412.t1	527	8	InChr13	chr13	-	16609740	16615454	6.22	51.56	69.89	-0.62	58286.5	Nuclear
	InGATA32	INIL13g15412.t2	529	8	InChr13	chr13	-	16609740	16615454	6.22	51.61	69.62	-0.621	58440.7	Nuclear
	InGATA33	INIL13g40270.t1	159	3	InChr13	chr13	-	25203736	25207266	8.84	70.9	47.23	-0.892	17859.2	Nuclear
	InGATA34	INIL14g03778.t1	378	10	InChr14	chr14	+	1788128	1792062	4.79	44.54	62.43	-0.589	40887.5	Nuclear
	InGATA35	INIL14g03778.t2	374	10	InChr14	chr14	+	1788128	1792062	4.79	45.51	62.33	-0.583	40430	Nuclear
	InGATA36	INIL14g41608.t1	286	7	InChr14	chr14	+	57135734	57139232	6.53	46.8	54.3	-0.678	31459	Nuclear
	InGATA37	INIL14g41608.t2	285	7	InChr14	chr14	+	57135734	57139232	6.94	47.36	54.49	-0.668	31329.9	Nuclear
	InGATA38	INIL14g41607.t1	353	10	InChr14	chr14	+	57141064	57144342	5.81	41.28	72.58	-0.718	38815.4	Cytoplasmplasm
	InGATA39	INIL15g27640.t1	535	8	InChr15	chr15	+	950432	955259	6.33	53.31	68.32	-0.624	59225	Nuclear
Ipomoea aquatica	IaGATA1	iaq.scaf_129.551	245	5	IaChr01	GWHABKX00000001	+	9315233	9326353	5.88	60.71	63.8	-0.51	26845.1	Chloroplast
	IaGATA2	iaq.scaf_129.1288	372	3	IaChr01	GWHABKX00000001	-	15306094	15307650	6.39	64.33	71.29	-0.479	40454.6	Nuclear
	IaGATA3	iaq.scaf_129.1700	348	2	IaChr01	GWHABKX00000001	-	17673833	17675373	6.26	47.58	57.9	-0.539	37603.4	Nuclear
	IaGATA4	iaq.scaf_129.1985	338	3	IaChr01	GWHABKX00000001	+	19532259	19536230	6.12	72.59	56.86	-0.561	36693.2	Nuclear
	IaGATA5	iaq.scaf_1242.58	166	3	IaChr01	GWHABKX00000001	-	31395871	31397420	10.19	60.57	58.25	-0.852	17735.9	Nuclear
	IaGATA6	iaq.scaf_172.31	342	3	IaChr01	GWHABKX00000001	+	34389620	34393530	8.63	49.72	65.64	-0.475	37379.4	Nuclear
	IaGATA7	iaq.scaf_123.5	342	8	IaChr02	GWHABKX00000002	-	1488980	1491781	6.01	40.03	63.42	-0.574	36436.4	Nuclear
	IaGATA8	iaq.scaf_174.77	252	3	IaChr02	GWHABKX00000002	-	1919228	1921126	8.95	61.3	77.74	-0.553	28407.6	Nuclear
	IaGATA9	iaq.scaf_58.688.2	323	7	IaChr03	GWHABKX00000003	+	30409239	30411757	5.53	47.08	64.71	-0.523	34247.1	Nuclear
	IaGATA10	iaq.scaf_58.63	339	2	IaChr03	GWHABKX00000003	+	31710713	31712336	7.03	57.69	62.95	-0.605	37411.8	Nuclear
	IaGATA11	iaq.scaf_32.282	531	8	IaChr04	GWHABKX00000004	+	12628807	12635495	6.48	52.09	67.55	-0.613	58274.5	Nuclear
	IaGATA12	iaq.scaf_132.82	251	2	IaChr06	GWHABKX00000006	-	5526610	5527849	8.63	48.39	48.41	-0.53	27183.2	Chloroplast
	IaGATA13	iaq.scaf_90.343	363	3	IaChr06	GWHABKX00000006	-	25727968	25731236	9.27	53.59	52.04	-0.772	39483.2	Nuclear
	IaGATA14	iaq.scaf_940.424	384	11	IaChr07	GWHABKX00000007	-	912276	916152	4.72	55.07	60.68	-0.632	41740.3	Nuclear
	IaGATA15	iaq.scaf_940.469	349	10	IaChr07	GWHABKX00000007	-	37072412	37075262	5.77	41.42	72.32	-0.717	38322.8	Nuclear
	IaGATA16	iaq.scaf_330.138	286	7	IaChr07	GWHABKX00000007	-	37077078	37080120	6.01	51.96	56.36	-0.717	31395.8	Nuclear
	IaGATA17	iaq.scaf_3.254	306	8	IaChr08	GWHABKX00000008	-	19217890	19221080	6.09	36.98	57.94	-0.844	33440.9	Nuclear
	IaGATA18	iaq.scaf_3.324	320	2	IaChr08	GWHABKX00000008	+	20036698	20038312	6.66	66.35	61.59	-0.521	34431.8	Nuclear
	IaGATA19	iaq.scaf_73.307	156	3	IaChr09	GWHABKX00000009	+	16420630	16421885	9.99	67.77	51.41	-0.717	16372.5	Nuclear
	IaGATA20	iaq.scaf_73.91	368	2	IaChr09	GWHABKX00000009	-	24657858	24660199	5.85	60.29	65.27	-0.545	40059.3	Nuclear
	IaGATA21	iaq.scaf_44.34.3	254	2	IaChr10	GWHABKX00000010	-	1577229	1578647	6.53	66.59	54.61	-0.767	28301.1	Nuclear
	IaGATA22	iaq.scaf_9.247	283	3	IaChr10	GWHABKX00000010	+	8021608	8025426	8.53	52.65	53.07	-0.761	30787.2	Nuclear
	IaGATA23	iaq.scaf_131.516	348	2	IaChr10	GWHABKX00000010	+	25055369	25059602	8.65	45.83	66.7	-0.439	38873.2	Endoplasmic reticulum
	IaGATA24	iaq.scaf_507.124	148	3	IaChr10	GWHABKX00000010	-	29164810	29166305	9.83	88.84	54.8	-0.961	16184.3	Nuclear
	IaGATA25	iaq.scaf_115.207	365	2	IaChr12	GWHABKX00000012	+	24148555	24150125	6.02	48.4	64.71	-0.595	40258	Nuclear
	IaGATA26	iaq.scaf_115.206	340	3	IaChr13	GWHABKX00000013	+	597808	601367	8.76	57.31	69.68	-0.448	37735.9	Nuclear
	IaGATA27	iaq.scaf_56.173	323	3	IaChr14	GWHABKX00000014	-	11953539	11955714	9.15	46.15	54.49	-0.741	34634.4	Nuclear
	IaGATA28	iaq.scaf_56.256	261	2	IaChr14	GWHABKX00000014	+	24303178	24304608	8.64	53.97	41.26	-0.755	28687.5	Chloroplast
	IaGATA29	iaq.scaf_24.255	371	3	IaChr14	GWHABKX00000014	+	24636635	24638356	6.52	72.15	55.2	-0.604	40184.1	Nuclear
	IaGATA30	iaq.scaf_550.1	543	8	IaChr15	GWHABKX00000015	-	12846818	12851844	6.72	55.18	70.35	-0.632	60128.2	Nuclear
	IaGATA31	iaq.scaf_36.6.2	499	5	IaChr00	GWHABKX00000023	-	37922	43595	7.53	55.6	71.66	-0.546	55365.6	Chloroplast
	IaGATA32	iaq.scaf_735.4	351	2	IaChr00	GWHABKX00000613	-	62133	65149	6.52	53.62	56.89	-0.601	38214.3	Nuclear
	IaGATA33	iaq.scaf_958.3	350	2	IaChr00	GWHABKX00000825	-	69340	72411	6.4	52.95	56.77	-0.616	38171.3	Nuclear
Ipomoea cairica	IcGATA1	Icai.ptg000012l_1.g265.t1	255	2	IcChr01	Icai.Chr01	-	2355555	2356544	6.49	67.28	55.53	-0.775	28556.5	Nuclear
	IcGATA2	Icai.ptg000012l_1.g881.t1	277	2	IcChr01	Icai.Chr01	+	9616989	9618768	8.33	50.13	58.09	-0.699	30134.6	Nuclear
	IcGATA3	Icai.ptg000012l_1.g1674.t1	169	3	IcChr01	Icai.Chr01	-	45967985	45968710	10.19	55.08	54.91	-0.889	17979.1	Nuclear
	IcGATA4	Icai.ptg000012l_1.g2303.t1	313	3	IcChr01	Icai.Chr01	+	60178221	60182115	9.02	44.73	57.67	-0.671	34825.3	Nuclear
	IcGATA5	Icai.ptg000012l_1.g2945.t1	143	3	IcChr01	Icai.Chr01	-	65228454	65229040	9.83	85.55	56.71	-0.95	15782.9	Nuclear
	IcGATA6	Icai.ptg000010l_1.g1810.t1	352	10	IcChr02	Icai.Chr02	-	3119147	3121900	5.38	36.73	73.07	-0.711	38644	Nuclear
	IcGATA7	Icai.ptg000010l_1.g1809.t1	286	7	IcChr02	Icai.Chr02	-	3124001	3127207	6.14	45.61	56.01	-0.661	31327.9	Nuclear
	IcGATA8	Icai.ptg000011l_1.g141.t1	399	12	IcChr02	Icai.Chr02	+	56231407	56234674	4.67	42.67	69.37	-0.454	43281.5	Nuclear
	IcGATA9	Icai.ptg000005l_1.g556.t1	362	3	IcChr03	Icai.Chr03	+	4631688	4633108	9.21	55.42	54.53	-0.702	39578.3	Nuclear
	IcGATA10	Icai.ptg000005l_1.g1473.t1	167	1	IcChr03	Icai.Chr03	+	25751973	25752476	9.11	62.81	48.5	-0.989	19028.4	Nuclear
	IcGATA11	Icai.ptg000005l_1.g2217.t1	254	2	IcChr03	Icai.Chr03	-	51154557	51155781	8.51	52.43	47.44	-0.545	27473.4	Chloroplast
	IcGATA12	Icai.ptg000036l_1.g287.t1	341	8	IcChr04	Icai.Chr04	+	48190631	48193307	5.82	41.48	61	-0.624	36444.3	Nuclear
	IcGATA13	Icai.ptg000002_2l_1.g102.t1	334	2	IcChr05	Icai.Chr05	-	705569	706668	8.03	56.8	65.33	-0.587	36893.4	Nuclear
	IcGATA14	Icai.ptg000002_2l_1.g321.t1	323	7	IcChr05	Icai.Chr05	-	2209491	2212063	5.52	47.6	64.09	-0.516	34268.2	Nuclear
	IcGATA15	Icai.ptg000002_2l_1.g2343.t1	433	6	IcChr05	Icai.Chr05	-	44211998	44216224	6.05	53.96	68.64	-0.663	47521.2	Chloroplast
	IcGATA16	Icai.ptg000015l_1.g2244.t1	344	2	IcChr06	Icai.Chr06	-	740880	741997	6.21	49.92	58.55	-0.569	37300.1	Nuclear
	IcGATA17	Icai.ptg000015l_1.g1921.t1	387	4	IcChr06	Icai.Chr06	+	3212196	3215723	7.53	69.08	58.22	-0.548	41759.9	Chloroplast
	IcGATA18	Icai.ptg000002_1l_1.g303.t1	372	3	IcChr07	Icai.Chr07	-	2558714	2560003	6.03	69.13	58.74	-0.562	40284.1	Nuclear
	IcGATA19	Icai.ptg000002_1l_1.g349.t1	269	2	IcChr07	Icai.Chr07	-	2970307	2971376	8.65	55.39	39.33	-0.826	29483.2	Chloroplast
	IcGATA20	Icai.ptg000002_1l_1.g1727.t1	329	3	IcChr07	Icai.Chr07	-	38704177	38705677	9.16	51.14	53.16	-0.781	35590.5	Nuclear
	IcGATA21	Icai.ptg000020l_1.g352.t1	365	3	IcChr08	Icai.Chr08	+	2280353	2281607	6.8	61.83	73.18	-0.39	39434.5	Chloroplast
	IcGATA22	Icai.ptg000020l_1.g1189.t1	218	2	IcChr08	Icai.Chr08	-	10210023	10211132	7.02	64.11	33.81	-0.77	23525.6	Nuclear
	IcGATA23	Icai.ptg000006l_1.g791.t1	527	8	IcChr09	Icai.Chr09	+	23823121	23828481	6.48	51.78	67.31	-0.6	57946.2	Nuclear
	IcGATA24	Icai.ptg000006l_1.g1614.t1	160	3	IcChr09	Icai.Chr09	+	39669742	39670427	9.99	73.1	47.69	-0.744	16677.7	Nuclear
	IcGATA25	Icai.ptg000003l_1.g1898.t1	360	2	IcChr10	Icai.Chr10	+	39687983	39689397	5.73	46.62	68.31	-0.569	39789.4	Nuclear
	IcGATA26	Icai.ptg000002_3l_1.g139.t1	540	8	IcChr11	Icai.Chr11	+	1261134	1265277	6.61	51.51	68.06	-0.634	59511.4	Nuclear
	IcGATA27	Icai.ptg000004l_1.g271.t1	306	2	IcChr12	Icai.Chr12	+	9257103	9258932	8.73	63.56	74.54	-0.477	33774.3	Nuclear
	IcGATA28	Icai.ptg000001l_1.g627.t1	352	2	IcChr13	Icai.Chr13	-	21006250	21008409	6.1	50.54	56.65	-0.602	38771.1	Nuclear
	IcGATA29	Icai.ptg000001l_1.g1277.t1	466	3	IcChr13	Icai.Chr13	-	34449470	34451966	5.93	57.67	71.89	-0.419	50556.3	Nuclear
	IcGATA30	Icai.ptg000021l_1.g1104.t1	334	8	IcChr14	Icai.Chr14	-	33526850	33529605	6.14	39.14	60.96	-0.718	36590.7	Nuclear
	IcGATA31	Icai.ptg000021l_1.g1192.t1	851	19	IcChr14	Icai.Chr14	+	34556164	34564719	9.48	42.58	85.06	-0.32	92714.4	Chloroplast
	IcGATA32	Icai.ptg000007l_1.g567.t1	338	3	IcChr15	Icai.Chr15	-	6697775	6700997	8.68	56.48	66.69	-0.477	37003	Nuclear
Ipomoea purpurea	IpGATA1	Ipurp_gene1478.mRNA1	375	2	IpChr01	Ipurp_chr01	-	23757930	23760628	6.52	52.38	57.68	-0.55	40519.9	Nuclear
	IpGATA2	Ipurp_gene2606.mRNA1	378	2	IpChr01	Ipurp_chr01	-	35158256	35159596	6.24	62.35	65.37	-0.529	40862.1	Nuclear
	IpGATA3	Ipurp_gene28218.mRNA1	252	2	IpChr02	Ipurp_chr02	-	6813250	6814111	8.46	47.93	46.23	-0.559	27515.5	Chloroplast
	IpGATA4	Ipurp_gene29306.mRNA1	151	1	IpChr02	Ipurp_chr02	-	22105238	22105693	8.77	53.72	49.67	-0.929	17120.1	Nuclear
	IpGATA5	Ipurp_gene30383.mRNA1	429	4	IpChr02	Ipurp_chr02	-	32562597	32565949	9.54	51.9	63.1	-0.605	47115.1	Nuclear
	IpGATA6	Ipurp_gene32927.mRNA1	159	1	IpChr03	Ipurp_chr03	-	30321156	30321635	9.22	59.01	44.91	-0.896	17709.8	Chloroplast
	IpGATA7	Ipurp_gene32929.mRNA1	160	1	IpChr03	Ipurp_chr03	-	30335935	30336417	9.38	57.71	44	-0.91	17982.3	Chloroplast
	IpGATA8	Ipurp_gene34062.mRNA1	369	3	IpChr03	Ipurp_chr03	-	37915021	37917924	5.78	67.44	60.27	-0.505	39866.6	Nuclear
	IpGATA9	Ipurp_gene34357.mRNA1	339	2	IpChr03	Ipurp_chr03	+	39617353	39618459	5.95	47.08	61.42	-0.578	36783.4	Nuclear
	IpGATA10	Ipurp_gene34527.mRNA1	342	2	IpChr04	Ipurp_chr04	-	418793	419916	6.61	57.8	64.39	-0.57	37858.4	Nuclear
	IpGATA11	Ipurp_gene34741.mRNA1	322	7	IpChr04	Ipurp_chr04	-	1506673	1509227	5.52	46.16	65.22	-0.472	34003.9	Nuclear
	IpGATA12	Ipurp_gene37978.mRNA1	434	6	IpChr04	Ipurp_chr04	-	36721313	36724976	6.05	52.57	67.58	-0.679	47892.6	Nuclear
	IpGATA13	Ipurp_gene38651.mRNA1	372	3	IpChr05	Ipurp_chr05	-	1675609	1676878	6.43	70.8	56.64	-0.617	40323.1	Nuclear
	IpGATA14	Ipurp_gene38696.mRNA1	266	2	IpChr05	Ipurp_chr05	-	1910673	1911678	8.65	57.23	39.4	-0.776	29073.9	Chloroplast
	IpGATA15	Ipurp_gene40465.mRNA1	342	3	IpChr05	Ipurp_chr05	-	20498665	20500240	9.06	49.55	52.92	-0.806	36745.6	Nuclear
	IpGATA16	Ipurp_gene44751.mRNA1	324	7	IpChr06	Ipurp_chr06	+	41931102	41933308	5.74	38.65	65.71	-0.529	34544.4	Nuclear
	IpGATA17	Ipurp_gene46000.mRNA1	335	3	IpChr07	Ipurp_chr07	-	11074340	11078107	8.26	53.92	69.31	-0.417	36497.6	Nuclear
	IpGATA18	Ipurp_gene49027.mRNA1	341	4	IpChr08	Ipurp_chr08	-	15714278	15720690	7.94	51.8	72.9	-0.386	37255.3	Nuclear
	IpGATA19	Ipurp_gene51254.mRNA1	930	20	IpChr09	Ipurp_chr09	-	3826602	3835480	5.81	44.9	84.04	-0.24	99988.3	Chloroplast
	IpGATA20	Ipurp_gene51351.mRNA1	412	9	IpChr09	Ipurp_chr09	+	4507590	4511519	8.65	49.5	61.24	-0.807	45939.4	Nuclear
	IpGATA21	Ipurp_gene7379.mRNA1	373	3	IpChr11	Ipurp_chr11	+	1670923	1672192	6.23	66.22	70.08	-0.406	40384.4	Chloroplast
	IpGATA22	Ipurp_gene8210.mRNA1	212	2	IpChr11	Ipurp_chr11	+	6774413	6775162	6.64	70.53	33.77	-0.871	22601.3	Nuclear
	IpGATA23	Ipurp_gene10974.mRNA1	249	2	IpChr12	Ipurp_chr12	-	1648317	1649281	6.2	69.57	52.97	-0.757	27859.8	Nuclear
	IpGATA24	Ipurp_gene11674.mRNA1	277	2	IpChr12	Ipurp_chr12	+	7048078	7049817	8.01	51.8	57.73	-0.718	30230.7	Nuclear
	IpGATA25	Ipurp_gene14098.mRNA1	165	3	IpChr12	Ipurp_chr12	-	44313027	44313749	10.23	61.24	59.76	-0.793	17500.8	Nuclear
	IpGATA26	Ipurp_gene16269.mRNA1	211	4	IpChr12	Ipurp_chr12	-	66624710	66625892	10.06	68.95	78.15	-0.356	23297.9	Chloroplast
	IpGATA27	Ipurp_gene16793.mRNA1	159	3	IpChr13	Ipurp_chr13	-	2791917	2792572	10.09	73.84	48.55	-0.781	16511.5	Nuclear
	IpGATA28	Ipurp_gene17793.mRNA1	528	8	IpChr13	Ipurp_chr13	-	11949782	11954226	6.38	51.85	67.73	-0.589	58047.2	Nuclear
	IpGATA29	Ipurp_gene20358.mRNA1	374	10	IpChr14	Ipurp_chr14	+	1231553	1236177	4.74	50.13	61.28	-0.539	40430.2	Nuclear
	IpGATA30	Ipurp_gene24273.mRNA1	291	7	IpChr14	Ipurp_chr14	+	41135941	41139005	6.11	45.26	54.4	-0.667	31963.4	Nuclear
	IpGATA31	Ipurp_gene24274.mRNA1	353	10	IpChr14	Ipurp_chr14	+	41141044	41143792	5.81	38.91	71.5	-0.744	38657.1	Nuclear
	IpGATA32	Ipurp_gene24793.mRNA1	530	8	IpChr15	Ipurp_chr15	+	740764	744510	6.4	55.46	69.15	-0.61	58761.7	Nuclear
