# Supplementary material for: Comparative analysis of the GATA transcription factors in seven Ipomoea species
Source: Front Plant Sci. 2025 Nov 19;16:1714791. doi: 10.3389/fpls.2025.1714791 (PMC12672914; doi:10.3389/fpls.2025.1714791)
Supplement: Supplementary file 6 [file Table6.xlsx]

## Sheet: Sheet1
Table S2. Motifs and their annotation information in Ipomoea GATA proteins.
Name	Sequence	Description of Smart	Description of Pfam
Motif 1	DFHVDDLLDFSNEDE	ZnF_GATA	GATA zinc finger
Motif 2	RPDZLTLSFZGZVYVFDAVTPEKVQAVLLLLGGYE	NO	CCT motif
Motif 3	SDLQCLGPIPSDALMGLLPVPQANVDBGSLR	NO	NO
Motif 4	SDTAVPVRARSKRSRPAPNPW	TIFY	tify domain
Motif 5	SGRLFPEYRPAASPTFVPTLHSN	NO	NO
Motif 6	SHRKVLEMRRKKELE	NO	NO
Motif 7	SSISREESSSSSSSSVSSSNG	NO	NO
Motif 8	SSSDQDLLLDVPSNSSFPZNE	NO	NO
Motif 9	TPLHARAEPGDFEBYKISRVKIVPNRNKEAKVLKRKQNYDYA	NO	NO
Motif 10	EKLTKDLYTILHEQQSSYLSGSSEEDLLFESDKPMVSVEIGHGSMLIRHP	NO	NO
Motif 11	GGDVNGYDNFPDLLNILDFPEESLEGDDS	NO	NO
Motif 12	HCSVTKTPQWRRGPMGPKTLCNACGVRYK	NO	NO
Motif 13	KPQEEEDAAILLMALSCGSVH	NO	NO
Motif 14	KYLDEDTSNRLSGPSKYSBAZEAAQFQDQ	NO	NO
Motif 15	NKGILRDLSKGGKTI	NO	NO
Motif 16	NSADENGQSQQETQEIFCRHC	NO	NO
Motif 17	PSSELSVPYDDLAELEWLSNFVE	NO	NO
Motif 18	PTGHGMDQELVKRDKDQLEKLQILGHHBSPLCYIDLKDIVN	NO	NO
Motif 19	QFKENLSCFQKLLAEGVLDNSLSGVKIEDCRTLKRFAMCYLTKSKWVEQY	NO	NO
Motif 20	RPNVPQRIASLNRFREKRKERCFDKKIRYTVRKEVALRMQRKKGQFASSK	NO	NO
