# Supplementary material for: Comparative analysis of the GATA transcription factors in seven Ipomoea species
Source: Front Plant Sci. 2025 Nov 19;16:1714791. doi: 10.3389/fpls.2025.1714791 (PMC12672914; doi:10.3389/fpls.2025.1714791)
Supplement: Supplementary file 7 [file Table7.xlsx]

## Sheet: Duplication pattern
Table S3. Duplication patterns of GATA genes in sweetpotato, I. trifida, I. triloba, I. nil, I. purpurea, I. cairica and I. aquatic.
NO.	Species	Seq_1	Phylogenetic group of Seq_1	Seq_2	Phylogenetic group of Seq_2	Duplication type
1	sweet potato	IbGATA34	IV	IbGATA35	IV	Segmental
2	sweet potato	IbGATA96	II	IbGATA107	II	Segmental
3	sweet potato	IbGATA97	I	IbGATA103	I	Segmental
4	sweet potato	IbGATA111	I	IbGATA103	I	Segmental
5	I. trifida	ItfGATA1	III	ItfGATA2	III	Tandem
6	I. trifida	ItfGATA3	III	ItfGATA4	III	Tandem
7	I. trifida	ItfGATA6	III	ItfGATA7	III	Tandem
8	I. trifida	ItfGATA7	III	ItfGATA8	III	Tandem
9	I. trifida	ItfGATA20	I	ItfGATA21	I	Tandem
10	I. trifida	ItfGATA26	I	ItfGATA27	I	Tandem
11	I. trifida	ItfGATA31	I	ItfGATA32	I	Tandem
12	I. trifida	ItfGATA30	I	ItfGATA31	I	Tandem
13	I. trifida	ItfGATA38	III	ItfGATA39	III	Tandem
14	I. trifida	ItfGATA41	III	ItfGATA42	III	Tandem
15	I. trifida	ItfGATA43	I	ItfGATA44	I	Tandem
16	I. trifida	ItfGATA47	IV	ItfGATA48	IV	Tandem
17	I. trifida	ItfGATA49	II	ItfGATA50	II	Tandem
18	I. trifida	ItfGATA51	I	ItfGATA52	I	Tandem
19	I. trifida	ItfGATA52	I	ItfGATA53	I	Tandem
20	I. triloba	ItbVQ1	IV	ItbVQ29	IV	Tandem
21	I. triloba	ItbGATA2	III	ItbGATA3	III	Tandem
22	I. triloba	ItbGATA7	III	ItbGATA6	III	Tandem
23	I. triloba	ItbGATA4	III	ItbGATA5	III	Tandem
24	I. triloba	ItbGATA10	III	ItbGATA9	III	Tandem
25	I. triloba	ItbGATA9	III	ItbGATA11	III	Tandem
26	I. triloba	ItbGATA21	I	ItbGATA22	I	Tandem
27	I. triloba	ItbGATA23	II	ItbGATA24	II	Tandem
28	I. triloba	ItbGATA26	I	ItbGATA27	I	Tandem
29	I. triloba	ItbGATA27	I	ItbGATA28	I	Tandem
30	I. triloba	ItbGATA34	I	ItbGATA33	I	Tandem
31	I. triloba	ItbGATA33	I	ItbGATA35	I	Tandem
32	I. triloba	ItbGATA43	III	ItbGATA44	III	Tandem
33	I. triloba	ItbGATA47	I	ItbGATA45	I	Tandem
34	I. triloba	ItbGATA45	I	ItbGATA46	I	Tandem
35	I. triloba	ItbGATA48	III	ItbGATA49	III	Tandem
36	I. triloba	ItbGATA54	IV	ItbGATA53	IV	Tandem
37	I. triloba	ItbGATA55	II	ItbGATA56	II	Tandem
38	I. triloba	ItbGATA57	I	ItbGATA58	I	Tandem
39	I. triloba	ItbGATA58	I	ItbGATA59	I	Tandem
40	I. triloba	ItbGATA59	I	ItbGATA60	I	Tandem
41	I. triloba	ItbGATA60	I	ItbGATA61	I	Tandem
42	I. nil	InGATA17	I	InGATA18	I	Tandem
43	I. nil	InGATA31	IV	InGATA32	IV	Tandem
44	I. nil	InGATA34	III	InGATA35	III	Tandem
45	I. nil	InGATA36	III	InGATA37	III	Tandem
46	I. cairica	IcGATA12	III	IcGATA8	III	Segmental
