# Supplementary material for: Comparative analysis of the GATA transcription factors in seven Ipomoea species
Source: Front Plant Sci. 2025 Nov 19;16:1714791. doi: 10.3389/fpls.2025.1714791 (PMC12672914; doi:10.3389/fpls.2025.1714791)
Supplement: Supplementary file 8 [file Table8.xlsx]

## Sheet: Sheet1
Table S4. Ortholog GATA gene pairs between the seven Ipomoea species.
Inter_Species	Gene_1	Subfamily	Gene_2	Subfamily	Number of ortholog GATA gene pairs
Ipomoea batatas_Ipomoea trifida	IbGATA80	II	ItfGATA46	II	190
	IbGATA80	II	ItfGATA18	II
	IbGATA81	I	ItfGATA54	I
	IbGATA81	I	ItfGATA28	I
	IbGATA82	I	ItfGATA54	I
	IbGATA82	I	ItfGATA28	I
	IbGATA83	I	ItfGATA54	I
	IbGATA83	I	ItfGATA28	I
	IbGATA84	I	ItfGATA43	I
	IbGATA84	I	ItfGATA26	I
	IbGATA85	I	ItfGATA43	I
	IbGATA85	I	ItfGATA26	I
	IbGATA87	II	ItfGATA45	II
	IbGATA86	I	ItfGATA43	I
	IbGATA87	II	ItfGATA25	II
	IbGATA86	I	ItfGATA26	I
	IbGATA89	I	ItfGATA43	I
	IbGATA89	I	ItfGATA26	I
	IbGATA90	I	ItfGATA43	I
	IbGATA90	I	ItfGATA26	I
	IbGATA92	I	ItfGATA43	I
	IbGATA92	I	ItfGATA26	I
	IbGATA97	I	ItfGATA51	I
	IbGATA97	I	ItfGATA24	I
	IbGATA93	I	ItfGATA19	I
	IbGATA94	I	ItfGATA20	I
	IbGATA96	II	ItfGATA23	II
	IbGATA95	II	ItfGATA22	II
	IbGATA97	I	ItfGATA31	I
	IbGATA99	I	ItfGATA19	I
	IbGATA100	I	ItfGATA20	I
	IbGATA103	I	ItfGATA24	I
	IbGATA98	I	ItfGATA19	I
	IbGATA102	II	ItfGATA23	II
	IbGATA101	II	ItfGATA22	II
	IbGATA101	II	ItfGATA23	II
	IbGATA103	I	ItfGATA30	I
	IbGATA105	I	ItfGATA20	I
	IbGATA104	I	ItfGATA19	I
	IbGATA107	II	ItfGATA23	II
	IbGATA106	II	ItfGATA22	II
	IbGATA106	II	ItfGATA23	II
	IbGATA110	II	ItfGATA23	II
	IbGATA108	I	ItfGATA20	I
	IbGATA111	I	ItfGATA24	I
	IbGATA109	II	ItfGATA22	II
	IbGATA111	I	ItfGATA30	I
	IbGATA114	II	ItfGATA23	II
	IbGATA112	I	ItfGATA20	I
	IbGATA113	II	ItfGATA22	II
	IbGATA115	II	ItfGATA23	II
	IbGATA116	I	ItfGATA24	I
	IbGATA116	I	ItfGATA31	I
	IbGATA117	II	ItfGATA49	II
	IbGATA119	II	ItfGATA49	II
	IbGATA118	IV	ItfGATA47	IV
	IbGATA120	II	ItfGATA49	II
	IbGATA121	II	ItfGATA49	II
	IbGATA122	III	ItfGATA6	III
	IbGATA123	III	ItfGATA5	III
	IbGATA123	III	ItfGATA35	III
	IbGATA124	II	ItfGATA46	II
	IbGATA124	II	ItfGATA18	II
	IbGATA125	III	ItfGATA5	III
	IbGATA126	III	ItfGATA6	III
	IbGATA125	III	ItfGATA35	III
	IbGATA127	III	ItfGATA5	III
	IbGATA128	III	ItfGATA6	III
	IbGATA127	III	ItfGATA35	III
	IbGATA129	III	ItfGATA1	III
	IbGATA132	III	ItfGATA5	III
	IbGATA132	III	ItfGATA35	III
	IbGATA133	IV	ItfGATA47	IV
	IbGATA133	IV	ItfGATA33	IV
	IbGATA134	IV	ItfGATA47	IV
	IbGATA134	IV	ItfGATA33	IV
	IbGATA134	IV	ItfGATA36	IV
	IbGATA2	I	ItfGATA9	I
	IbGATA3	I	ItfGATA10	I
	IbGATA2	I	ItfGATA29	I
	IbGATA1	I	ItfGATA28	I
	IbGATA5	I	ItfGATA9	I
	IbGATA5	I	ItfGATA29	I
	IbGATA4	I	ItfGATA28	I
	IbGATA7	I	ItfGATA9	I
	IbGATA7	I	ItfGATA29	I
	IbGATA6	I	ItfGATA28	I
	IbGATA8	I	ItfGATA9	I
	IbGATA8	I	ItfGATA29	I
	IbGATA11	II	ItfGATA46	II
	IbGATA9	II	ItfGATA45	II
	IbGATA11	II	ItfGATA18	II
	IbGATA12	II	ItfGATA45	II
	IbGATA12	II	ItfGATA25	II
	IbGATA18	II	ItfGATA46	II
	IbGATA15	II	ItfGATA45	II
	IbGATA18	II	ItfGATA18	II
	IbGATA15	II	ItfGATA25	II
	IbGATA21	II	ItfGATA46	II
	IbGATA21	II	ItfGATA18	II
	IbGATA22	II	ItfGATA45	II
	IbGATA22	II	ItfGATA25	II
	IbGATA25	I	ItfGATA12	I
	IbGATA28	I	ItfGATA40	I
	IbGATA28	I	ItfGATA10	I
	IbGATA27	I	ItfGATA12	I
	IbGATA29	I	ItfGATA40	I
	IbGATA29	I	ItfGATA10	I
	IbGATA30	I	ItfGATA9	I
	IbGATA30	I	ItfGATA29	I
	IbGATA31	I	ItfGATA9	I
	IbGATA31	I	ItfGATA29	I
	IbGATA33	III	ItfGATA38	III
	IbGATA35	IV	ItfGATA47	IV
	IbGATA34	IV	ItfGATA47	IV
	IbGATA33	III	ItfGATA35	III
	IbGATA35	IV	ItfGATA36	IV
	IbGATA32	I	ItfGATA34	I
	IbGATA36	III	ItfGATA38	III
	IbGATA36	III	ItfGATA35	III
	IbGATA37	I	ItfGATA34	I
	IbGATA38	IV	ItfGATA36	IV
	IbGATA41	IV	ItfGATA47	IV
	IbGATA39	I	ItfGATA26	I
	IbGATA40	I	ItfGATA28	I
	IbGATA41	IV	ItfGATA36	IV
	IbGATA39	I	ItfGATA34	I
	IbGATA42	I	ItfGATA34	I
	IbGATA43	II	ItfGATA46	II
	IbGATA43	II	ItfGATA18	II
	IbGATA44	I	ItfGATA43	I
	IbGATA45	II	ItfGATA45	II
	IbGATA46	II	ItfGATA46	II
	IbGATA46	II	ItfGATA18	II
	IbGATA44	I	ItfGATA26	I
	IbGATA47	I	ItfGATA43	I
	IbGATA48	II	ItfGATA45	II
	IbGATA47	I	ItfGATA26	I
	IbGATA48	II	ItfGATA25	II
	IbGATA50	II	ItfGATA45	II
	IbGATA49	I	ItfGATA43	I
	IbGATA50	II	ItfGATA25	II
	IbGATA49	I	ItfGATA26	I
	IbGATA51	I	ItfGATA43	I
	IbGATA52	II	ItfGATA45	II
	IbGATA53	II	ItfGATA46	II
	IbGATA53	II	ItfGATA18	II
	IbGATA52	II	ItfGATA25	II
	IbGATA55	III	ItfGATA38	III
	IbGATA54	III	ItfGATA38	III
	IbGATA54	III	ItfGATA35	III
	IbGATA55	III	ItfGATA35	III
	IbGATA56	III	ItfGATA38	III
	IbGATA56	III	ItfGATA35	III
	IbGATA57	III	ItfGATA38	III
	IbGATA57	III	ItfGATA35	III
	IbGATA59	III	ItfGATA38	III
	IbGATA59	III	ItfGATA35	III
	IbGATA61	I	ItfGATA51	I
	IbGATA61	I	ItfGATA31	I
	IbGATA63	I	ItfGATA51	I
	IbGATA63	I	ItfGATA31	I
	IbGATA64	I	ItfGATA51	I
	IbGATA64	I	ItfGATA31	I
	IbGATA65	I	ItfGATA51	I
	IbGATA65	I	ItfGATA31	I
	IbGATA66	I	ItfGATA52	I
	IbGATA66	I	ItfGATA24	I
	IbGATA66	I	ItfGATA30	I
	IbGATA67	I	ItfGATA52	I
	IbGATA67	I	ItfGATA24	I
	IbGATA67	I	ItfGATA30	I
	IbGATA68	I	ItfGATA52	I
	IbGATA68	I	ItfGATA24	I
	IbGATA68	I	ItfGATA30	I
	IbGATA69	I	ItfGATA52	I
	IbGATA69	I	ItfGATA24	I
	IbGATA69	I	ItfGATA30	I
	IbGATA70	I	ItfGATA51	I
	IbGATA70	I	ItfGATA24	I
	IbGATA70	I	ItfGATA30	I
	IbGATA71	I	ItfGATA40	I
	IbGATA72	III	ItfGATA41	III
	IbGATA71	I	ItfGATA10	I
	IbGATA73	III	ItfGATA41	III
	IbGATA74	III	ItfGATA41	III
	IbGATA75	I	ItfGATA40	I
	IbGATA76	III	ItfGATA41	III
	IbGATA78	III	ItfGATA41	III
	IbGATA79	III	ItfGATA41	III
Ipomoea batatas_Ipomoea triloba	IbGATA80	II	ItbGATA52	II	185
	IbGATA80	II	ItbGATA18	II
	IbGATA81	I	ItbGATA62	I
	IbGATA81	I	ItbGATA31	I
	IbGATA82	I	ItbGATA62	I
	IbGATA82	I	ItbGATA31	I
	IbGATA84	I	ItbGATA50	I
	IbGATA84	I	ItbGATA30	I
	IbGATA85	I	ItbGATA50	I
	IbGATA85	I	ItbGATA30	I
	IbGATA87	II	ItbGATA51	II
	IbGATA86	I	ItbGATA50	I
	IbGATA87	II	ItbGATA29	II
	IbGATA86	I	ItbGATA30	I
	IbGATA89	I	ItbGATA50	I
	IbGATA89	I	ItbGATA30	I
	IbGATA90	I	ItbGATA50	I
	IbGATA90	I	ItbGATA30	I
	IbGATA92	I	ItbGATA50	I
	IbGATA92	I	ItbGATA30	I
	IbGATA97	I	ItbGATA57	I
	IbGATA97	I	ItbGATA26	I
	IbGATA93	I	ItbGATA20	I
	IbGATA96	II	ItbGATA25	II
	IbGATA94	I	ItbGATA21	I
	IbGATA95	II	ItbGATA23	II
	IbGATA99	I	ItbGATA20	I
	IbGATA103	I	ItbGATA26	I
	IbGATA98	I	ItbGATA20	I
	IbGATA100	I	ItbGATA21	I
	IbGATA102	II	ItbGATA25	II
	IbGATA101	II	ItbGATA23	II
	IbGATA103	I	ItbGATA33	I
	IbGATA105	I	ItbGATA21	I
	IbGATA104	I	ItbGATA20	I
	IbGATA107	II	ItbGATA25	II
	IbGATA106	II	ItbGATA23	II
	IbGATA109	II	ItbGATA23	II
	IbGATA110	II	ItbGATA25	II
	IbGATA108	I	ItbGATA21	I
	IbGATA111	I	ItbGATA26	I
	IbGATA111	I	ItbGATA33	I
	IbGATA112	I	ItbGATA21	I
	IbGATA114	II	ItbGATA25	II
	IbGATA113	II	ItbGATA23	II
	IbGATA115	II	ItbGATA25	II
	IbGATA116	I	ItbGATA26	I
	IbGATA117	II	ItbGATA55	II
	IbGATA119	II	ItbGATA55	II
	IbGATA118	IV	ItbGATA53	IV
	IbGATA120	II	ItbGATA55	II
	IbGATA121	II	ItbGATA55	II
	IbGATA122	III	ItbGATA10	III
	IbGATA123	III	ItbGATA8	III
	IbGATA123	III	ItbGATA38	III
	IbGATA124	II	ItbGATA52	II
	IbGATA124	II	ItbGATA18	II
	IbGATA125	III	ItbGATA8	III
	IbGATA126	III	ItbGATA10	III
	IbGATA127	III	ItbGATA8	III
	IbGATA128	III	ItbGATA10	III
	IbGATA127	III	ItbGATA38	III
	IbGATA129	III	ItbGATA1	III
	IbGATA132	III	ItbGATA8	III
	IbGATA132	III	ItbGATA38	III
	IbGATA133	IV	ItbGATA36	IV
	IbGATA134	IV	ItbGATA36	IV
	IbGATA134	IV	ItbGATA40	IV
	IbGATA2	I	ItbGATA12	I
	IbGATA3	I	ItbGATA13	I
	IbGATA2	I	ItbGATA32	I
	IbGATA1	I	ItbGATA31	I
	IbGATA5	I	ItbGATA12	I
	IbGATA5	I	ItbGATA32	I
	IbGATA4	I	ItbGATA31	I
	IbGATA7	I	ItbGATA12	I
	IbGATA7	I	ItbGATA32	I
	IbGATA6	I	ItbGATA31	I
	IbGATA8	I	ItbGATA12	I
	IbGATA8	I	ItbGATA32	I
	IbGATA11	II	ItbGATA52	II
	IbGATA9	II	ItbGATA51	II
	IbGATA11	II	ItbGATA18	II
	IbGATA9	II	ItbGATA17	II
	IbGATA12	II	ItbGATA51	II
	IbGATA12	II	ItbGATA17	II
	IbGATA12	II	ItbGATA29	II
	IbGATA18	II	ItbGATA52	II
	IbGATA15	II	ItbGATA51	II
	IbGATA17	I	ItbGATA19	I
	IbGATA18	II	ItbGATA18	II
	IbGATA15	II	ItbGATA17	II
	IbGATA21	II	ItbGATA52	II
	IbGATA20	I	ItbGATA19	I
	IbGATA21	II	ItbGATA18	II
	IbGATA22	II	ItbGATA51	II
	IbGATA24	I	ItbGATA19	I
	IbGATA22	II	ItbGATA17	II
	IbGATA23	I	ItbGATA19	I
	IbGATA25	I	ItbGATA14	I
	IbGATA28	I	ItbGATA45	I
	IbGATA28	I	ItbGATA13	I
	IbGATA27	I	ItbGATA14	I
	IbGATA29	I	ItbGATA45	I
	IbGATA29	I	ItbGATA13	I
	IbGATA30	I	ItbGATA12	I
	IbGATA30	I	ItbGATA32	I
	IbGATA31	I	ItbGATA12	I
	IbGATA31	I	ItbGATA32	I
	IbGATA33	III	ItbGATA43	III
	IbGATA35	IV	ItbGATA36	IV
	IbGATA35	IV	ItbGATA40	IV
	IbGATA33	III	ItbGATA38	III
	IbGATA32	I	ItbGATA37	I
	IbGATA36	III	ItbGATA43	III
	IbGATA36	III	ItbGATA38	III
	IbGATA38	IV	ItbGATA36	IV
	IbGATA37	I	ItbGATA37	I
	IbGATA38	IV	ItbGATA40	IV
	IbGATA39	I	ItbGATA30	I
	IbGATA40	I	ItbGATA31	I
	IbGATA41	IV	ItbGATA36	IV
	IbGATA39	I	ItbGATA37	I
	IbGATA41	IV	ItbGATA40	IV
	IbGATA42	I	ItbGATA37	I
	IbGATA43	II	ItbGATA52	II
	IbGATA43	II	ItbGATA18	II
	IbGATA44	I	ItbGATA50	I
	IbGATA45	II	ItbGATA51	II
	IbGATA46	II	ItbGATA52	II
	IbGATA45	II	ItbGATA17	II
	IbGATA46	II	ItbGATA18	II
	IbGATA44	I	ItbGATA30	I
	IbGATA47	I	ItbGATA50	I
	IbGATA48	II	ItbGATA51	II
	IbGATA48	II	ItbGATA17	II
	IbGATA47	I	ItbGATA30	I
	IbGATA48	II	ItbGATA29	II
	IbGATA50	II	ItbGATA51	II
	IbGATA49	I	ItbGATA50	I
	IbGATA50	II	ItbGATA17	II
	IbGATA50	II	ItbGATA29	II
	IbGATA49	I	ItbGATA30	I
	IbGATA51	I	ItbGATA50	I
	IbGATA52	II	ItbGATA51	II
	IbGATA53	II	ItbGATA52	II
	IbGATA52	II	ItbGATA17	II
	IbGATA53	II	ItbGATA18	II
	IbGATA52	II	ItbGATA29	II
	IbGATA55	III	ItbGATA43	III
	IbGATA54	III	ItbGATA43	III
	IbGATA54	III	ItbGATA38	III
	IbGATA55	III	ItbGATA38	III
	IbGATA56	III	ItbGATA43	III
	IbGATA56	III	ItbGATA38	III
	IbGATA57	III	ItbGATA43	III
	IbGATA57	III	ItbGATA38	III
	IbGATA58	IV	ItbGATA42	IV
	IbGATA59	III	ItbGATA43	III
	IbGATA60	IV	ItbGATA42	IV
	IbGATA59	III	ItbGATA38	III
	IbGATA61	I	ItbGATA57	I
	IbGATA63	I	ItbGATA57	I
	IbGATA64	I	ItbGATA57	I
	IbGATA65	I	ItbGATA57	I
	IbGATA66	I	ItbGATA26	I
	IbGATA66	I	ItbGATA33	I
	IbGATA67	I	ItbGATA27	I
	IbGATA67	I	ItbGATA33	I
	IbGATA68	I	ItbGATA26	I
	IbGATA68	I	ItbGATA33	I
	IbGATA69	I	ItbGATA26	I
	IbGATA69	I	ItbGATA33	I
	IbGATA70	I	ItbGATA27	I
	IbGATA70	I	ItbGATA33	I
	IbGATA71	I	ItbGATA45	I
	IbGATA72	III	ItbGATA48	III
	IbGATA71	I	ItbGATA13	I
	IbGATA73	III	ItbGATA48	III
	IbGATA74	III	ItbGATA48	III
	IbGATA75	I	ItbGATA45	I
	IbGATA76	III	ItbGATA48	III
	IbGATA75	I	ItbGATA13	I
	IbGATA78	III	ItbGATA48	III
	IbGATA79	III	ItbGATA48	III
Ipomoea batatas_Ipomoea nil	IbGATA80	II	InGATA5	II	169
	IbGATA80	II	InGATA14	II
	IbGATA81	I	InGATA1	I
	IbGATA81	I	InGATA23	I
	IbGATA82	I	InGATA1	I
	IbGATA82	I	InGATA23	I
	IbGATA82	I	InGATA10	I
	IbGATA83	I	InGATA1	I
	IbGATA84	I	InGATA24	I
	IbGATA85	I	InGATA24	I
	IbGATA86	I	InGATA24	I
	IbGATA87	II	InGATA13	II
	IbGATA89	I	InGATA24	I
	IbGATA90	I	InGATA24	I
	IbGATA92	I	InGATA24	I
	IbGATA93	I	InGATA25	I
	IbGATA94	I	InGATA26	I
	IbGATA96	II	InGATA29	II
	IbGATA97	I	InGATA28	I
	IbGATA95	II	InGATA27	II
	IbGATA99	I	InGATA25	I
	IbGATA100	I	InGATA26	I
	IbGATA98	I	InGATA25	I
	IbGATA103	I	InGATA28	I
	IbGATA102	II	InGATA29	II
	IbGATA101	II	InGATA27	II
	IbGATA105	I	InGATA26	I
	IbGATA104	I	InGATA25	I
	IbGATA107	II	InGATA29	II
	IbGATA106	II	InGATA27	II
	IbGATA108	I	InGATA26	I
	IbGATA110	II	InGATA29	II
	IbGATA111	I	InGATA28	I
	IbGATA109	II	InGATA27	II
	IbGATA112	I	InGATA26	I
	IbGATA114	II	InGATA29	II
	IbGATA113	II	InGATA27	II
	IbGATA115	II	InGATA29	II
	IbGATA116	I	InGATA28	I
	IbGATA117	II	InGATA30	II
	IbGATA119	II	InGATA30	II
	IbGATA118	IV	InGATA31	IV
	IbGATA120	II	InGATA30	II
	IbGATA121	II	InGATA30	II
	IbGATA122	III	InGATA38	III
	IbGATA123	III	InGATA36	III
	IbGATA124	II	InGATA5	II
	IbGATA124	II	InGATA14	II
	IbGATA125	III	InGATA36	III
	IbGATA126	III	InGATA38	III
	IbGATA127	III	InGATA36	III
	IbGATA128	III	InGATA38	III
	IbGATA130	III	InGATA38	III
	IbGATA132	III	InGATA36	III
	IbGATA129	III	InGATA15	III
	IbGATA133	IV	InGATA39	IV
	IbGATA133	IV	InGATA12	IV
	IbGATA134	IV	InGATA31	IV
	IbGATA134	IV	InGATA39	IV
	IbGATA134	IV	InGATA12	IV
	IbGATA2	I	InGATA10	I
	IbGATA3	I	InGATA9	I
	IbGATA4	I	InGATA1	I
	IbGATA5	I	InGATA10	I
	IbGATA6	I	InGATA1	I
	IbGATA7	I	InGATA10	I
	IbGATA8	I	InGATA10	I
	IbGATA11	II	InGATA5	II
	IbGATA9	II	InGATA3	II
	IbGATA11	II	InGATA14	II
	IbGATA9	II	InGATA13	II
	IbGATA12	II	InGATA3	II
	IbGATA12	II	InGATA13	II
	IbGATA18	II	InGATA5	II
	IbGATA15	II	InGATA3	II
	IbGATA17	I	InGATA4	I
	IbGATA15	II	InGATA13	II
	IbGATA18	II	InGATA14	II
	IbGATA21	II	InGATA5	II
	IbGATA21	II	InGATA14	II
	IbGATA24	I	InGATA4	I
	IbGATA22	II	InGATA3	II
	IbGATA22	II	InGATA13	II
	IbGATA25	I	InGATA6	I
	IbGATA27	I	InGATA6	I
	IbGATA28	I	InGATA9	I
	IbGATA28	I	InGATA21	I
	IbGATA29	I	InGATA9	I
	IbGATA30	I	InGATA10	I
	IbGATA29	I	InGATA21	I
	IbGATA31	I	InGATA10	I
	IbGATA33	III	InGATA2	III
	IbGATA35	IV	InGATA31	IV
	IbGATA33	III	InGATA36	III
	IbGATA35	IV	InGATA39	IV
	IbGATA35	IV	InGATA12	IV
	IbGATA32	I	InGATA11	I
	IbGATA33	III	InGATA15	III
	IbGATA36	III	InGATA2	III
	IbGATA36	III	InGATA36	III
	IbGATA36	III	InGATA15	III
	IbGATA38	IV	InGATA39	IV
	IbGATA37	I	InGATA11	I
	IbGATA38	IV	InGATA12	IV
	IbGATA40	I	InGATA1	I
	IbGATA39	I	InGATA24	I
	IbGATA41	IV	InGATA31	IV
	IbGATA41	IV	InGATA39	IV
	IbGATA39	I	InGATA11	I
	IbGATA41	IV	InGATA12	IV
	IbGATA42	I	InGATA11	I
	IbGATA43	II	InGATA5	II
	IbGATA43	II	InGATA14	II
	IbGATA44	I	InGATA24	I
	IbGATA45	II	InGATA3	II
	IbGATA46	II	InGATA5	II
	IbGATA45	II	InGATA13	II
	IbGATA46	II	InGATA14	II
	IbGATA47	I	InGATA24	I
	IbGATA48	II	InGATA3	II
	IbGATA48	II	InGATA13	II
	IbGATA49	I	InGATA24	I
	IbGATA50	II	InGATA3	II
	IbGATA50	II	InGATA13	II
	IbGATA51	I	InGATA24	I
	IbGATA52	II	InGATA3	II
	IbGATA53	II	InGATA5	II
	IbGATA52	II	InGATA13	II
	IbGATA53	II	InGATA14	II
	IbGATA54	III	InGATA15	III
	IbGATA55	III	InGATA15	III
	IbGATA56	III	InGATA15	III
	IbGATA57	III	InGATA15	III
	IbGATA58	IV	InGATA16	IV
	IbGATA59	III	InGATA15	III
	IbGATA60	IV	InGATA16	IV
	IbGATA61	I	InGATA28	I
	IbGATA61	I	InGATA17	I
	IbGATA63	I	InGATA17	I
	IbGATA64	I	InGATA17	I
	IbGATA64	I	InGATA19	I
	IbGATA65	I	InGATA28	I
	IbGATA65	I	InGATA17	I
	IbGATA65	I	InGATA19	I
	IbGATA66	I	InGATA28	I
	IbGATA66	I	InGATA17	I
	IbGATA66	I	InGATA19	I
	IbGATA67	I	InGATA28	I
	IbGATA67	I	InGATA17	I
	IbGATA67	I	InGATA19	I
	IbGATA68	I	InGATA28	I
	IbGATA68	I	InGATA17	I
	IbGATA68	I	InGATA19	I
	IbGATA69	I	InGATA28	I
	IbGATA69	I	InGATA17	I
	IbGATA69	I	InGATA19	I
	IbGATA70	I	InGATA28	I
	IbGATA70	I	InGATA17	I
	IbGATA70	I	InGATA19	I
	IbGATA71	I	InGATA9	I
	IbGATA71	I	InGATA21	I
	IbGATA72	III	InGATA22	III
	IbGATA73	III	InGATA22	III
	IbGATA74	III	InGATA22	III
	IbGATA75	I	InGATA9	I
	IbGATA75	I	InGATA21	I
	IbGATA76	III	InGATA22	III
	IbGATA78	III	InGATA22	III
	IbGATA79	III	InGATA22	III
Ipomoea batatas_Ipomoea aquatic	IbGATA82	I	IaGATA3	I	214
	IbGATA84	I	IaGATA2	I
	IbGATA85	I	IaGATA2	I
	IbGATA86	I	IaGATA2	I
	IbGATA87	II	IaGATA1	II
	IbGATA89	I	IaGATA2	I
	IbGATA90	I	IaGATA2	I
	IbGATA92	I	IaGATA2	I
	IbGATA95	II	IaGATA5	II
	IbGATA97	I	IaGATA6	I
	IbGATA97	I	IaGATA4	I
	IbGATA101	II	IaGATA5	II
	IbGATA103	I	IaGATA6	I
	IbGATA103	I	IaGATA4	I
	IbGATA106	II	IaGATA5	II
	IbGATA109	II	IaGATA5	II
	IbGATA111	I	IaGATA6	I
	IbGATA111	I	IaGATA4	I
	IbGATA113	II	IaGATA5	II
	IbGATA116	I	IaGATA6	I
	IbGATA116	I	IaGATA4	I
	IbGATA2	I	IaGATA3	I
	IbGATA3	I	IaGATA4	I
	IbGATA5	I	IaGATA3	I
	IbGATA7	I	IaGATA3	I
	IbGATA8	I	IaGATA3	I
	IbGATA12	II	IaGATA1	II
	IbGATA15	II	IaGATA1	II
	IbGATA22	II	IaGATA1	II
	IbGATA28	I	IaGATA4	I
	IbGATA30	I	IaGATA3	I
	IbGATA29	I	IaGATA4	I
	IbGATA31	I	IaGATA3	I
	IbGATA39	I	IaGATA2	I
	IbGATA44	I	IaGATA2	I
	IbGATA45	II	IaGATA1	II
	IbGATA47	I	IaGATA2	I
	IbGATA48	II	IaGATA1	II
	IbGATA50	II	IaGATA1	II
	IbGATA49	I	IaGATA2	I
	IbGATA51	I	IaGATA2	I
	IbGATA61	I	IaGATA6	I
	IbGATA63	I	IaGATA6	I
	IbGATA64	I	IaGATA6	I
	IbGATA65	I	IaGATA6	I
	IbGATA66	I	IaGATA6	I
	IbGATA67	I	IaGATA6	I
	IbGATA68	I	IaGATA6	I
	IbGATA69	I	IaGATA6	I
	IbGATA70	I	IaGATA6	I
	IbGATA71	I	IaGATA4	I
	IbGATA75	I	IaGATA4	I
	IbGATA77	I	IaGATA4	I
	IbGATA93	I	IaGATA7	III
	IbGATA94	I	IaGATA8	IV
	IbGATA97	I	IaGATA9	III
	IbGATA96	II	IaGATA10	I
	IbGATA99	I	IaGATA7	III
	IbGATA98	I	IaGATA7	III
	IbGATA100	I	IaGATA8	IV
	IbGATA101	II	IaGATA10	I
	IbGATA103	I	IaGATA9	III
	IbGATA102	II	IaGATA10	I
	IbGATA104	I	IaGATA7	III
	IbGATA105	I	IaGATA8	IV
	IbGATA106	II	IaGATA10	I
	IbGATA107	II	IaGATA10	I
	IbGATA108	I	IaGATA8	IV
	IbGATA110	II	IaGATA10	I
	IbGATA111	I	IaGATA9	III
	IbGATA112	I	IaGATA8	IV
	IbGATA114	II	IaGATA10	I
	IbGATA115	II	IaGATA10	I
	IbGATA116	I	IaGATA9	III
	IbGATA28	I	IaGATA9	III
	IbGATA61	I	IaGATA9	III
	IbGATA65	I	IaGATA9	III
	IbGATA66	I	IaGATA9	III
	IbGATA67	I	IaGATA9	III
	IbGATA68	I	IaGATA9	III
	IbGATA69	I	IaGATA9	III
	IbGATA70	I	IaGATA9	III
	IbGATA81	I	IaGATA11	IV
	IbGATA82	I	IaGATA11	IV
	IbGATA83	I	IaGATA11	IV
	IbGATA1	I	IaGATA11	IV
	IbGATA4	I	IaGATA11	IV
	IbGATA31	I	IaGATA11	IV
	IbGATA97	I	IaGATA12	II
	IbGATA103	I	IaGATA12	II
	IbGATA111	I	IaGATA12	II
	IbGATA116	I	IaGATA12	II
	IbGATA61	I	IaGATA12	II
	IbGATA63	I	IaGATA12	II
	IbGATA64	I	IaGATA12	II
	IbGATA65	I	IaGATA12	II
	IbGATA66	I	IaGATA12	II
	IbGATA67	I	IaGATA12	II
	IbGATA68	I	IaGATA12	II
	IbGATA69	I	IaGATA12	II
	IbGATA70	I	IaGATA12	II
	IbGATA80	II	IaGATA13	II
	IbGATA84	I	IaGATA15	III
	IbGATA85	I	IaGATA15	III
	IbGATA86	I	IaGATA15	III
	IbGATA87	II	IaGATA14	III
	IbGATA89	I	IaGATA15	III
	IbGATA90	I	IaGATA15	III
	IbGATA92	I	IaGATA15	III
	IbGATA124	II	IaGATA13	II
	IbGATA11	II	IaGATA13	II
	IbGATA9	II	IaGATA14	III
	IbGATA12	II	IaGATA14	III
	IbGATA18	II	IaGATA13	II
	IbGATA15	II	IaGATA14	III
	IbGATA21	II	IaGATA13	II
	IbGATA22	II	IaGATA14	III
	IbGATA43	II	IaGATA13	II
	IbGATA45	II	IaGATA14	III
	IbGATA44	I	IaGATA15	III
	IbGATA46	II	IaGATA13	II
	IbGATA48	II	IaGATA14	III
	IbGATA47	I	IaGATA15	III
	IbGATA49	I	IaGATA15	III
	IbGATA50	II	IaGATA14	III
	IbGATA51	I	IaGATA15	III
	IbGATA52	II	IaGATA14	III
	IbGATA53	II	IaGATA13	II
	IbGATA133	IV	IaGATA16	III
	IbGATA134	IV	IaGATA16	III
	IbGATA35	IV	IaGATA16	III
	IbGATA38	IV	IaGATA16	III
	IbGATA41	IV	IaGATA16	III
	IbGATA129	III	IaGATA17	III
	IbGATA33	III	IaGATA17	III
	IbGATA36	III	IaGATA17	III
	IbGATA54	III	IaGATA17	III
	IbGATA55	III	IaGATA17	III
	IbGATA56	III	IaGATA17	III
	IbGATA57	III	IaGATA17	III
	IbGATA58	IV	IaGATA18	I
	IbGATA59	III	IaGATA17	III
	IbGATA60	IV	IaGATA18	I
	IbGATA122	III	IaGATA19	II
	IbGATA125	III	IaGATA19	II
	IbGATA127	III	IaGATA19	II
	IbGATA129	III	IaGATA19	II
	IbGATA130	III	IaGATA19	II
	IbGATA32	I	IaGATA20	I
	IbGATA33	III	IaGATA19	II
	IbGATA36	III	IaGATA19	II
	IbGATA37	I	IaGATA20	I
	IbGATA39	I	IaGATA20	I
	IbGATA42	I	IaGATA20	I
	IbGATA55	III	IaGATA19	II
	IbGATA54	III	IaGATA19	II
	IbGATA56	III	IaGATA19	II
	IbGATA57	III	IaGATA19	II
	IbGATA59	III	IaGATA19	II
	IbGATA118	IV	IaGATA21	I
	IbGATA133	IV	IaGATA21	I
	IbGATA134	IV	IaGATA21	I
	IbGATA35	IV	IaGATA21	I
	IbGATA41	IV	IaGATA21	I
	IbGATA80	II	IaGATA23	I
	IbGATA87	II	IaGATA22	I
	IbGATA124	II	IaGATA23	I
	IbGATA11	II	IaGATA23	I
	IbGATA9	II	IaGATA22	I
	IbGATA12	II	IaGATA22	I
	IbGATA18	II	IaGATA23	I
	IbGATA15	II	IaGATA22	I
	IbGATA21	II	IaGATA23	I
	IbGATA22	II	IaGATA22	I
	IbGATA43	II	IaGATA23	I
	IbGATA45	II	IaGATA22	I
	IbGATA46	II	IaGATA23	I
	IbGATA48	II	IaGATA22	I
	IbGATA50	II	IaGATA22	I
	IbGATA52	II	IaGATA22	I
	IbGATA53	II	IaGATA23	I
	IbGATA122	III	IaGATA25	I
	IbGATA123	III	IaGATA26	I
	IbGATA125	III	IaGATA25	I
	IbGATA127	III	IaGATA25	I
	IbGATA129	III	IaGATA24	II
	IbGATA132	III	IaGATA26	I
	IbGATA33	III	IaGATA25	I
	IbGATA36	III	IaGATA25	I
	IbGATA103	I	IaGATA28	II
	IbGATA111	I	IaGATA28	II
	IbGATA116	I	IaGATA28	II
	IbGATA28	I	IaGATA28	II
	IbGATA29	I	IaGATA28	II
	IbGATA61	I	IaGATA28	II
	IbGATA66	I	IaGATA28	II
	IbGATA71	I	IaGATA28	II
	IbGATA72	III	IaGATA27	II
	IbGATA73	III	IaGATA27	II
	IbGATA74	III	IaGATA27	II
	IbGATA76	III	IaGATA27	II
	IbGATA75	I	IaGATA28	II
	IbGATA78	III	IaGATA27	II
	IbGATA77	I	IaGATA28	II
	IbGATA79	III	IaGATA27	II
	IbGATA117	II	IaGATA29	I
	IbGATA119	II	IaGATA29	I
	IbGATA120	II	IaGATA29	I
	IbGATA121	II	IaGATA29	I
	IbGATA2	I	IaGATA30	IV
	IbGATA5	I	IaGATA30	IV
	IbGATA7	I	IaGATA30	IV
	IbGATA8	I	IaGATA30	IV
	IbGATA30	I	IaGATA30	IV
Ipomoea batatas_Ipomoea cairica	IbGATA104	I	IcGATA1	I	226
	IbGATA93	I	IcGATA1	I
	IbGATA98	I	IcGATA1	I
	IbGATA99	I	IcGATA1	I
	IbGATA17	I	IcGATA10	I
	IbGATA20	I	IcGATA10	I
	IbGATA23	I	IcGATA10	I
	IbGATA24	I	IcGATA10	I
	IbGATA12	II	IcGATA11	II
	IbGATA15	II	IcGATA11	II
	IbGATA22	II	IcGATA11	II
	IbGATA45	II	IcGATA11	II
	IbGATA48	II	IcGATA11	II
	IbGATA50	II	IcGATA11	II
	IbGATA52	II	IcGATA11	II
	IbGATA87	II	IcGATA11	II
	IbGATA9	II	IcGATA11	II
	IbGATA33	III	IcGATA12	III
	IbGATA36	III	IcGATA12	III
	IbGATA54	III	IcGATA12	III
	IbGATA55	III	IcGATA12	III
	IbGATA56	III	IcGATA12	III
	IbGATA57	III	IcGATA12	III
	IbGATA59	III	IcGATA12	III
	IbGATA32	I	IcGATA13	I
	IbGATA37	I	IcGATA13	I
	IbGATA39	I	IcGATA13	I
	IbGATA42	I	IcGATA13	I
	IbGATA122	III	IcGATA14	III
	IbGATA125	III	IcGATA14	III
	IbGATA127	III	IcGATA14	III
	IbGATA129	III	IcGATA14	III
	IbGATA130	III	IcGATA14	III
	IbGATA33	III	IcGATA14	III
	IbGATA36	III	IcGATA14	III
	IbGATA54	III	IcGATA14	III
	IbGATA55	III	IcGATA14	III
	IbGATA56	III	IcGATA14	III
	IbGATA57	III	IcGATA14	III
	IbGATA59	III	IcGATA14	III
	IbGATA133	IV	IcGATA15	IV
	IbGATA134	IV	IcGATA15	IV
	IbGATA35	IV	IcGATA15	IV
	IbGATA38	IV	IcGATA15	IV
	IbGATA41	IV	IcGATA15	IV
	IbGATA2	I	IcGATA16	I
	IbGATA30	I	IcGATA16	I
	IbGATA31	I	IcGATA16	I
	IbGATA4	I	IcGATA16	I
	IbGATA5	I	IcGATA16	I
	IbGATA7	I	IcGATA16	I
	IbGATA8	I	IcGATA16	I
	IbGATA82	I	IcGATA16	I
	IbGATA111	I	IcGATA17	I
	IbGATA116	I	IcGATA17	I
	IbGATA28	I	IcGATA17	I
	IbGATA29	I	IcGATA17	I
	IbGATA3	I	IcGATA17	I
	IbGATA71	I	IcGATA17	I
	IbGATA75	I	IcGATA17	I
	IbGATA77	I	IcGATA17	I
	IbGATA97	I	IcGATA17	I
	IbGATA44	I	IcGATA18	I
	IbGATA47	I	IcGATA18	I
	IbGATA49	I	IcGATA18	I
	IbGATA51	I	IcGATA18	I
	IbGATA84	I	IcGATA18	I
	IbGATA85	I	IcGATA18	I
	IbGATA86	I	IcGATA18	I
	IbGATA89	I	IcGATA18	I
	IbGATA90	I	IcGATA18	I
	IbGATA92	I	IcGATA18	I
	IbGATA12	II	IcGATA19	II
	IbGATA15	II	IcGATA19	II
	IbGATA22	II	IcGATA19	II
	IbGATA45	II	IcGATA19	II
	IbGATA48	II	IcGATA19	II
	IbGATA50	II	IcGATA19	II
	IbGATA52	II	IcGATA19	II
	IbGATA87	II	IcGATA19	II
	IbGATA9	II	IcGATA19	II
	IbGATA100	I	IcGATA2	I
	IbGATA105	I	IcGATA2	I
	IbGATA108	I	IcGATA2	I
	IbGATA112	I	IcGATA2	I
	IbGATA94	I	IcGATA2	I
	IbGATA11	II	IcGATA20	II
	IbGATA124	II	IcGATA20	II
	IbGATA18	II	IcGATA20	II
	IbGATA21	II	IcGATA20	II
	IbGATA43	II	IcGATA20	II
	IbGATA46	II	IcGATA20	II
	IbGATA53	II	IcGATA20	II
	IbGATA80	II	IcGATA20	II
	IbGATA39	I	IcGATA21	I
	IbGATA44	I	IcGATA21	I
	IbGATA47	I	IcGATA21	I
	IbGATA49	I	IcGATA21	I
	IbGATA51	I	IcGATA21	I
	IbGATA84	I	IcGATA21	I
	IbGATA85	I	IcGATA21	I
	IbGATA86	I	IcGATA21	I
	IbGATA89	I	IcGATA21	I
	IbGATA90	I	IcGATA21	I
	IbGATA92	I	IcGATA21	I
	IbGATA12	II	IcGATA22	II
	IbGATA15	II	IcGATA22	II
	IbGATA22	II	IcGATA22	II
	IbGATA45	II	IcGATA22	II
	IbGATA48	II	IcGATA22	II
	IbGATA50	II	IcGATA22	II
	IbGATA52	II	IcGATA22	II
	IbGATA87	II	IcGATA22	II
	IbGATA118	IV	IcGATA23	IV
	IbGATA133	IV	IcGATA23	IV
	IbGATA134	IV	IcGATA23	IV
	IbGATA35	IV	IcGATA23	IV
	IbGATA41	IV	IcGATA23	IV
	IbGATA117	II	IcGATA24	II
	IbGATA119	II	IcGATA24	II
	IbGATA120	II	IcGATA24	II
	IbGATA121	II	IcGATA24	II
	IbGATA1	I	IcGATA25	I
	IbGATA4	I	IcGATA25	I
	IbGATA81	I	IcGATA25	I
	IbGATA82	I	IcGATA25	I
	IbGATA83	I	IcGATA25	I
	IbGATA133	IV	IcGATA26	IV
	IbGATA134	IV	IcGATA26	IV
	IbGATA35	IV	IcGATA26	IV
	IbGATA38	IV	IcGATA26	IV
	IbGATA41	IV	IcGATA26	IV
	IbGATA103	I	IcGATA27	I
	IbGATA111	I	IcGATA27	I
	IbGATA116	I	IcGATA27	I
	IbGATA29	I	IcGATA27	I
	IbGATA61	I	IcGATA27	I
	IbGATA63	I	IcGATA27	I
	IbGATA64	I	IcGATA27	I
	IbGATA65	I	IcGATA27	I
	IbGATA66	I	IcGATA27	I
	IbGATA67	I	IcGATA27	I
	IbGATA68	I	IcGATA27	I
	IbGATA69	I	IcGATA27	I
	IbGATA70	I	IcGATA27	I
	IbGATA97	I	IcGATA27	I
	IbGATA1	I	IcGATA28	I
	IbGATA4	I	IcGATA28	I
	IbGATA40	I	IcGATA28	I
	IbGATA6	I	IcGATA28	I
	IbGATA81	I	IcGATA28	I
	IbGATA82	I	IcGATA28	I
	IbGATA83	I	IcGATA28	I
	IbGATA2	I	IcGATA29	I
	IbGATA30	I	IcGATA29	I
	IbGATA31	I	IcGATA29	I
	IbGATA5	I	IcGATA29	I
	IbGATA7	I	IcGATA29	I
	IbGATA8	I	IcGATA29	I
	IbGATA81	I	IcGATA29	I
	IbGATA101	II	IcGATA3	II
	IbGATA106	II	IcGATA3	II
	IbGATA109	II	IcGATA3	II
	IbGATA113	II	IcGATA3	II
	IbGATA95	II	IcGATA3	II
	IbGATA72	III	IcGATA30	III
	IbGATA73	III	IcGATA30	III
	IbGATA74	III	IcGATA30	III
	IbGATA76	III	IcGATA30	III
	IbGATA78	III	IcGATA30	III
	IbGATA79	III	IcGATA30	III
	IbGATA111	I	IcGATA31	I
	IbGATA116	I	IcGATA31	I
	IbGATA28	I	IcGATA31	I
	IbGATA29	I	IcGATA31	I
	IbGATA61	I	IcGATA31	I
	IbGATA71	I	IcGATA31	I
	IbGATA75	I	IcGATA31	I
	IbGATA77	I	IcGATA31	I
	IbGATA103	I	IcGATA32	I
	IbGATA111	I	IcGATA32	I
	IbGATA116	I	IcGATA32	I
	IbGATA61	I	IcGATA32	I
	IbGATA63	I	IcGATA32	I
	IbGATA64	I	IcGATA32	I
	IbGATA65	I	IcGATA32	I
	IbGATA66	I	IcGATA32	I
	IbGATA67	I	IcGATA32	I
	IbGATA68	I	IcGATA32	I
	IbGATA69	I	IcGATA32	I
	IbGATA70	I	IcGATA32	I
	IbGATA97	I	IcGATA32	I
	IbGATA103	I	IcGATA4	I
	IbGATA111	I	IcGATA4	I
	IbGATA116	I	IcGATA4	I
	IbGATA28	I	IcGATA4	I
	IbGATA61	I	IcGATA4	I
	IbGATA65	I	IcGATA4	I
	IbGATA66	I	IcGATA4	I
	IbGATA67	I	IcGATA4	I
	IbGATA68	I	IcGATA4	I
	IbGATA69	I	IcGATA4	I
	IbGATA70	I	IcGATA4	I
	IbGATA97	I	IcGATA4	I
	IbGATA101	II	IcGATA5	II
	IbGATA102	II	IcGATA5	II
	IbGATA106	II	IcGATA5	II
	IbGATA107	II	IcGATA5	II
	IbGATA110	II	IcGATA5	II
	IbGATA114	II	IcGATA5	II
	IbGATA115	II	IcGATA5	II
	IbGATA96	II	IcGATA5	II
	IbGATA122	III	IcGATA6	III
	IbGATA125	III	IcGATA6	III
	IbGATA127	III	IcGATA6	III
	IbGATA33	III	IcGATA6	III
	IbGATA36	III	IcGATA6	III
	IbGATA129	III	IcGATA8	III
	IbGATA11	II	IcGATA9	II
	IbGATA124	II	IcGATA9	II
	IbGATA18	II	IcGATA9	II
	IbGATA21	II	IcGATA9	II
	IbGATA43	II	IcGATA9	II
	IbGATA46	II	IcGATA9	II
	IbGATA53	II	IcGATA9	II
	IbGATA80	II	IcGATA9	II
Ipomoea batatas_Ipomoea purpurea	IbGATA80	II	IpGATA5	II	196
	IbGATA80	II	IpGATA15	II
	IbGATA81	I	IpGATA1	I
	IbGATA82	I	IpGATA1	I
	IbGATA82	I	IpGATA9	I
	IbGATA83	I	IpGATA1	I
	IbGATA84	I	IpGATA21	I
	IbGATA84	I	IpGATA13	I
	IbGATA85	I	IpGATA21	I
	IbGATA85	I	IpGATA13	I
	IbGATA86	I	IpGATA21	I
	IbGATA87	II	IpGATA22	II
	IbGATA87	II	IpGATA3	II
	IbGATA87	II	IpGATA14	II
	IbGATA86	I	IpGATA13	I
	IbGATA89	I	IpGATA21	I
	IbGATA89	I	IpGATA13	I
	IbGATA90	I	IpGATA21	I
	IbGATA90	I	IpGATA13	I
	IbGATA92	I	IpGATA21	I
	IbGATA92	I	IpGATA13	I
	IbGATA93	I	IpGATA23	I
	IbGATA94	I	IpGATA24	I
	IbGATA95	II	IpGATA25	II
	IbGATA96	II	IpGATA26	II
	IbGATA97	I	IpGATA8	I
	IbGATA97	I	IpGATA18	I
	IbGATA99	I	IpGATA23	I
	IbGATA100	I	IpGATA24	I
	IbGATA98	I	IpGATA23	I
	IbGATA101	II	IpGATA25	II
	IbGATA102	II	IpGATA26	II
	IbGATA103	I	IpGATA18	I
	IbGATA105	I	IpGATA24	I
	IbGATA104	I	IpGATA23	I
	IbGATA106	II	IpGATA25	II
	IbGATA107	II	IpGATA26	II
	IbGATA108	I	IpGATA24	I
	IbGATA109	II	IpGATA25	II
	IbGATA110	II	IpGATA26	II
	IbGATA111	I	IpGATA8	I
	IbGATA111	I	IpGATA18	I
	IbGATA112	I	IpGATA24	I
	IbGATA113	II	IpGATA25	II
	IbGATA114	II	IpGATA26	II
	IbGATA115	II	IpGATA26	II
	IbGATA116	I	IpGATA8	I
	IbGATA116	I	IpGATA18	I
	IbGATA117	II	IpGATA27	II
	IbGATA119	II	IpGATA27	II
	IbGATA118	IV	IpGATA28	IV
	IbGATA120	II	IpGATA27	II
	IbGATA121	II	IpGATA27	II
	IbGATA122	III	IpGATA31	III
	IbGATA123	III	IpGATA30	III
	IbGATA122	III	IpGATA11	III
	IbGATA124	II	IpGATA5	II
	IbGATA124	II	IpGATA15	II
	IbGATA125	III	IpGATA30	III
	IbGATA126	III	IpGATA31	III
	IbGATA125	III	IpGATA11	III
	IbGATA127	III	IpGATA30	III
	IbGATA128	III	IpGATA31	III
	IbGATA127	III	IpGATA11	III
	IbGATA129	III	IpGATA29	III
	IbGATA132	III	IpGATA30	III
	IbGATA129	III	IpGATA11	III
	IbGATA130	III	IpGATA11	III
	IbGATA129	III	IpGATA16	III
	IbGATA133	IV	IpGATA28	IV
	IbGATA133	IV	IpGATA32	IV
	IbGATA134	IV	IpGATA28	IV
	IbGATA134	IV	IpGATA32	IV
	IbGATA2	I	IpGATA2	I
	IbGATA1	I	IpGATA1	I
	IbGATA2	I	IpGATA9	I
	IbGATA3	I	IpGATA8	I
	IbGATA5	I	IpGATA2	I
	IbGATA4	I	IpGATA1	I
	IbGATA4	I	IpGATA9	I
	IbGATA5	I	IpGATA9	I
	IbGATA7	I	IpGATA2	I
	IbGATA6	I	IpGATA1	I
	IbGATA7	I	IpGATA9	I
	IbGATA8	I	IpGATA2	I
	IbGATA8	I	IpGATA9	I
	IbGATA11	II	IpGATA5	II
	IbGATA9	II	IpGATA3	II
	IbGATA11	II	IpGATA15	II
	IbGATA9	II	IpGATA14	II
	IbGATA12	II	IpGATA22	II
	IbGATA12	II	IpGATA3	II
	IbGATA12	II	IpGATA14	II
	IbGATA18	II	IpGATA5	II
	IbGATA15	II	IpGATA3	II
	IbGATA17	I	IpGATA4	I
	IbGATA18	II	IpGATA15	II
	IbGATA15	II	IpGATA14	II
	IbGATA21	II	IpGATA5	II
	IbGATA20	I	IpGATA4	I
	IbGATA21	II	IpGATA15	II
	IbGATA24	I	IpGATA4	I
	IbGATA23	I	IpGATA4	I
	IbGATA22	II	IpGATA3	II
	IbGATA22	II	IpGATA14	II
	IbGATA25	I	IpGATA6	I
	IbGATA27	I	IpGATA6	I
	IbGATA28	I	IpGATA8	I
	IbGATA28	I	IpGATA19	I
	IbGATA30	I	IpGATA2	I
	IbGATA29	I	IpGATA8	I
	IbGATA30	I	IpGATA9	I
	IbGATA29	I	IpGATA19	I
	IbGATA31	I	IpGATA2	I
	IbGATA31	I	IpGATA9	I
	IbGATA35	IV	IpGATA28	IV
	IbGATA33	III	IpGATA30	III
	IbGATA35	IV	IpGATA32	IV
	IbGATA33	III	IpGATA11	III
	IbGATA35	IV	IpGATA12	IV
	IbGATA32	I	IpGATA10	I
	IbGATA33	III	IpGATA16	III
	IbGATA36	III	IpGATA30	III
	IbGATA36	III	IpGATA11	III
	IbGATA36	III	IpGATA16	III
	IbGATA38	IV	IpGATA32	IV
	IbGATA37	I	IpGATA10	I
	IbGATA38	IV	IpGATA12	IV
	IbGATA40	I	IpGATA1	I
	IbGATA39	I	IpGATA21	I
	IbGATA41	IV	IpGATA28	IV
	IbGATA41	IV	IpGATA32	IV
	IbGATA39	I	IpGATA10	I
	IbGATA41	IV	IpGATA12	IV
	IbGATA42	I	IpGATA10	I
	IbGATA43	II	IpGATA5	II
	IbGATA43	II	IpGATA15	II
	IbGATA44	I	IpGATA21	I
	IbGATA45	II	IpGATA3	II
	IbGATA46	II	IpGATA5	II
	IbGATA44	I	IpGATA13	I
	IbGATA45	II	IpGATA14	II
	IbGATA46	II	IpGATA15	II
	IbGATA48	II	IpGATA22	II
	IbGATA47	I	IpGATA21	I
	IbGATA48	II	IpGATA3	II
	IbGATA47	I	IpGATA13	I
	IbGATA48	II	IpGATA14	II
	IbGATA49	I	IpGATA21	I
	IbGATA50	II	IpGATA3	II
	IbGATA50	II	IpGATA14	II
	IbGATA49	I	IpGATA13	I
	IbGATA51	I	IpGATA21	I
	IbGATA52	II	IpGATA3	II
	IbGATA53	II	IpGATA5	II
	IbGATA52	II	IpGATA14	II
	IbGATA53	II	IpGATA15	II
	IbGATA51	I	IpGATA13	I
	IbGATA54	III	IpGATA11	III
	IbGATA55	III	IpGATA11	III
	IbGATA55	III	IpGATA16	III
	IbGATA54	III	IpGATA16	III
	IbGATA56	III	IpGATA11	III
	IbGATA56	III	IpGATA16	III
	IbGATA57	III	IpGATA11	III
	IbGATA57	III	IpGATA16	III
	IbGATA59	III	IpGATA11	III
	IbGATA59	III	IpGATA16	III
	IbGATA61	I	IpGATA17	I
	IbGATA63	I	IpGATA17	I
	IbGATA63	I	IpGATA18	I
	IbGATA64	I	IpGATA17	I
	IbGATA64	I	IpGATA18	I
	IbGATA65	I	IpGATA17	I
	IbGATA65	I	IpGATA18	I
	IbGATA66	I	IpGATA17	I
	IbGATA66	I	IpGATA18	I
	IbGATA67	I	IpGATA17	I
	IbGATA67	I	IpGATA18	I
	IbGATA68	I	IpGATA17	I
	IbGATA68	I	IpGATA18	I
	IbGATA69	I	IpGATA17	I
	IbGATA69	I	IpGATA18	I
	IbGATA70	I	IpGATA17	I
	IbGATA70	I	IpGATA18	I
	IbGATA71	I	IpGATA8	I
	IbGATA71	I	IpGATA19	I
	IbGATA72	III	IpGATA20	III
	IbGATA73	III	IpGATA20	III
	IbGATA74	III	IpGATA20	III
	IbGATA75	I	IpGATA8	I
	IbGATA75	I	IpGATA19	I
	IbGATA76	III	IpGATA20	III
	IbGATA77	I	IpGATA19	I
	IbGATA78	III	IpGATA20	III
	IbGATA79	III	IpGATA20	III
Ipomoea trifida_Ipomoea triloba	ItfGATA5	III	ItbGATA8	III	54
	ItfGATA6	III	ItbGATA10	III
	ItfGATA1	III	ItbGATA1	III
	ItfGATA38	III	ItbGATA43	III
	ItfGATA35	III	ItbGATA43	III
	ItfGATA40	I	ItbGATA45	I
	ItfGATA41	III	ItbGATA48	III
	ItfGATA10	I	ItbGATA45	I
	ItfGATA43	I	ItbGATA50	I
	ItfGATA45	II	ItbGATA51	II
	ItfGATA46	II	ItbGATA52	II
	ItfGATA18	II	ItbGATA52	II
	ItfGATA26	I	ItbGATA50	I
	ItfGATA25	II	ItbGATA51	II
	ItfGATA49	II	ItbGATA55	II
	ItfGATA47	IV	ItbGATA53	IV
	ItfGATA40	I	ItbGATA59	I
	ItfGATA51	I	ItbGATA57	I
	ItfGATA54	I	ItbGATA62	I
	ItfGATA40	I	ItbGATA13	I
	ItfGATA9	I	ItbGATA12	I
	ItfGATA10	I	ItbGATA13	I
	ItfGATA11	I	ItbGATA15	I
	ItfGATA29	I	ItbGATA12	I
	ItfGATA45	II	ItbGATA17	II
	ItfGATA46	II	ItbGATA18	II
	ItfGATA18	II	ItbGATA18	II
	ItfGATA25	II	ItbGATA17	II
	ItfGATA23	II	ItbGATA25	II
	ItfGATA24	I	ItbGATA26	I
	ItfGATA19	I	ItbGATA20	I
	ItfGATA20	I	ItbGATA21	I
	ItfGATA22	II	ItbGATA23	II
	ItfGATA30	I	ItbGATA27	I
	ItfGATA43	I	ItbGATA30	I
	ItfGATA45	II	ItbGATA29	II
	ItfGATA25	II	ItbGATA29	II
	ItfGATA26	I	ItbGATA30	I
	ItfGATA54	I	ItbGATA31	I
	ItfGATA9	I	ItbGATA32	I
	ItfGATA29	I	ItbGATA32	I
	ItfGATA28	I	ItbGATA31	I
	ItfGATA24	I	ItbGATA33	I
	ItfGATA30	I	ItbGATA33	I
	ItfGATA47	IV	ItbGATA36	IV
	ItfGATA33	IV	ItbGATA36	IV
	ItfGATA36	IV	ItbGATA36	IV
	ItfGATA5	III	ItbGATA38	III
	ItfGATA38	III	ItbGATA38	III
	ItfGATA47	IV	ItbGATA40	IV
	ItfGATA33	IV	ItbGATA40	IV
	ItfGATA34	I	ItbGATA37	I
	ItfGATA35	III	ItbGATA38	III
	ItfGATA36	IV	ItbGATA40	IV
Ipomoea trifida_Ipomoea nil	ItfGATA54	I	InGATA1	I	50
	ItfGATA28	I	InGATA1	I
	ItfGATA35	III	InGATA2	III
	ItfGATA54	I	InGATA23	I
	ItfGATA43	I	InGATA24	I
	ItfGATA26	I	InGATA24	I
	ItfGATA51	I	InGATA28	I
	ItfGATA19	I	InGATA25	I
	ItfGATA20	I	InGATA26	I
	ItfGATA23	II	InGATA29	II
	ItfGATA24	I	InGATA28	I
	ItfGATA22	II	InGATA27	II
	ItfGATA30	I	InGATA28	I
	ItfGATA47	IV	InGATA31	IV
	ItfGATA49	II	InGATA30	II
	ItfGATA33	IV	InGATA31	IV
	ItfGATA36	IV	InGATA31	IV
	ItfGATA5	III	InGATA36	III
	ItfGATA6	III	InGATA38	III
	ItfGATA35	III	InGATA36	III
	ItfGATA47	IV	InGATA39	IV
	ItfGATA33	IV	InGATA39	IV
	ItfGATA36	IV	InGATA39	IV
	ItfGATA46	II	InGATA5	II
	ItfGATA45	II	InGATA3	II
	ItfGATA18	II	InGATA5	II
	ItfGATA25	II	InGATA3	II
	ItfGATA40	I	InGATA9	I
	ItfGATA11	I	InGATA7	I
	ItfGATA10	I	InGATA9	I
	ItfGATA9	I	InGATA10	I
	ItfGATA29	I	InGATA10	I
	ItfGATA47	IV	InGATA12	IV
	ItfGATA33	IV	InGATA12	IV
	ItfGATA34	I	InGATA11	I
	ItfGATA36	IV	InGATA12	IV
	ItfGATA45	II	InGATA13	II
	ItfGATA46	II	InGATA14	II
	ItfGATA18	II	InGATA14	II
	ItfGATA25	II	InGATA13	II
	ItfGATA1	III	InGATA15	III
	ItfGATA38	III	InGATA15	III
	ItfGATA35	III	InGATA15	III
	ItfGATA51	I	InGATA17	I
	ItfGATA30	I	InGATA17	I
	ItfGATA51	I	InGATA19	I
	ItfGATA30	I	InGATA19	I
	ItfGATA40	I	InGATA21	I
	ItfGATA41	III	InGATA22	III
	ItfGATA10	I	InGATA21	I
Ipomoea trifida_Ipomoea aquatic	ItfGATA40	I	IaGATA4	I	62
	ItfGATA43	I	IaGATA2	I
	ItfGATA45	II	IaGATA1	II
	ItfGATA51	I	IaGATA6	I
	ItfGATA9	I	IaGATA3	I
	ItfGATA10	I	IaGATA4	I
	ItfGATA17	II	IaGATA1	II
	ItfGATA22	II	IaGATA5	II
	ItfGATA24	I	IaGATA6	I
	ItfGATA23	II	IaGATA5	II
	ItfGATA24	I	IaGATA4	I
	ItfGATA26	I	IaGATA2	I
	ItfGATA29	I	IaGATA3	I
	ItfGATA30	I	IaGATA6	I
	ItfGATA40	I	IaGATA9	III
	ItfGATA51	I	IaGATA9	III
	ItfGATA19	I	IaGATA7	III
	ItfGATA20	I	IaGATA8	IV
	ItfGATA24	I	IaGATA9	III
	ItfGATA23	II	IaGATA10	I
	ItfGATA30	I	IaGATA9	III
	ItfGATA54	I	IaGATA11	IV
	ItfGATA9	I	IaGATA11	IV
	ItfGATA28	I	IaGATA11	IV
	ItfGATA29	I	IaGATA11	IV
	ItfGATA51	I	IaGATA12	II
	ItfGATA24	I	IaGATA12	II
	ItfGATA30	I	IaGATA12	II
	ItfGATA46	II	IaGATA13	II
	ItfGATA45	II	IaGATA14	III
	ItfGATA43	I	IaGATA15	III
	ItfGATA18	II	IaGATA13	II
	ItfGATA25	II	IaGATA14	III
	ItfGATA26	I	IaGATA15	III
	ItfGATA47	IV	IaGATA16	III
	ItfGATA33	IV	IaGATA16	III
	ItfGATA36	IV	IaGATA16	III
	ItfGATA1	III	IaGATA17	III
	ItfGATA38	III	IaGATA17	III
	ItfGATA35	III	IaGATA17	III
	ItfGATA5	III	IaGATA19	II
	ItfGATA1	III	IaGATA19	II
	ItfGATA38	III	IaGATA19	II
	ItfGATA35	III	IaGATA19	II
	ItfGATA34	I	IaGATA20	I
	ItfGATA47	IV	IaGATA21	I
	ItfGATA33	IV	IaGATA21	I
	ItfGATA36	IV	IaGATA21	I
	ItfGATA46	II	IaGATA23	I
	ItfGATA45	II	IaGATA22	I
	ItfGATA18	II	IaGATA23	I
	ItfGATA25	II	IaGATA22	I
	ItfGATA1	III	IaGATA24	II
	ItfGATA5	III	IaGATA25	I
	ItfGATA35	III	IaGATA25	I
	ItfGATA41	III	IaGATA27	II
	ItfGATA40	I	IaGATA28	II
	ItfGATA10	I	IaGATA28	II
	ItfGATA24	I	IaGATA28	II
	ItfGATA49	II	IaGATA29	I
	ItfGATA9	I	IaGATA30	IV
	ItfGATA29	I	IaGATA30	IV
Ipomoea trifida_Ipomoea cairica	ItfGATA51	I	IcGATA4	I	128
	ItfGATA19	I	IcGATA1	I
	ItfGATA20	I	IcGATA2	I
	ItfGATA22	II	IcGATA3	II
	ItfGATA24	I	IcGATA4	I
	ItfGATA23	II	IcGATA5	II
	ItfGATA23	II	IcGATA3	II
	ItfGATA30	I	IcGATA4	I
	ItfGATA54	I	IcGATA25	I
	ItfGATA9	I	IcGATA25	I
	ItfGATA28	I	IcGATA25	I
	ItfGATA29	I	IcGATA25	I
	ItfGATA47	IV	IcGATA26	IV
	ItfGATA33	IV	IcGATA26	IV
	ItfGATA36	IV	IcGATA26	IV
	ItfGATA51	I	IcGATA27	I
	ItfGATA24	I	IcGATA27	I
	ItfGATA30	I	IcGATA27	I
	ItfGATA54	I	IcGATA28	I
	ItfGATA9	I	IcGATA29	I
	ItfGATA29	I	IcGATA29	I
	ItfGATA28	I	IcGATA28	I
	ItfGATA41	III	IcGATA30	III
	ItfGATA10	I	IcGATA31	I
	ItfGATA51	I	IcGATA32	I
	ItfGATA24	I	IcGATA32	I
	ItfGATA30	I	IcGATA32	I
	ItfGATA5	III	IcGATA6	III
	ItfGATA1	III	IcGATA8	III
	ItfGATA35	III	IcGATA6	III
	ItfGATA45	II	IcGATA11	II
	ItfGATA46	II	IcGATA9	II
	ItfGATA18	II	IcGATA9	II
	ItfGATA25	II	IcGATA11	II
	ItfGATA1	III	IcGATA12	III
	ItfGATA38	III	IcGATA12	III
	ItfGATA35	III	IcGATA12	III
	ItfGATA1	III	IcGATA14	III
	ItfGATA5	III	IcGATA14	III
	ItfGATA38	III	IcGATA14	III
	ItfGATA47	IV	IcGATA15	IV
	ItfGATA33	IV	IcGATA15	IV
	ItfGATA34	I	IcGATA13	I
	ItfGATA35	III	IcGATA14	III
	ItfGATA36	IV	IcGATA15	IV
	ItfGATA40	I	IcGATA17	I
	ItfGATA10	I	IcGATA17	I
	ItfGATA9	I	IcGATA16	I
	ItfGATA24	I	IcGATA17	I
	ItfGATA29	I	IcGATA16	I
	ItfGATA43	I	IcGATA18	I
	ItfGATA45	II	IcGATA19	II
	ItfGATA46	II	IcGATA20	II
	ItfGATA18	II	IcGATA20	II
	ItfGATA26	I	IcGATA18	I
	ItfGATA25	II	IcGATA19	II
	ItfGATA45	II	IcGATA22	II
	ItfGATA43	I	IcGATA21	I
	ItfGATA26	I	IcGATA21	I
	ItfGATA25	II	IcGATA22	II
	ItfGATA49	II	IcGATA24	II
	ItfGATA47	IV	IcGATA23	IV
	ItfGATA33	IV	IcGATA23	IV
	ItfGATA36	IV	IcGATA23	IV
	ItfGATA51	I	IcGATA4	I
	ItfGATA19	I	IcGATA1	I
	ItfGATA20	I	IcGATA2	I
	ItfGATA22	II	IcGATA3	II
	ItfGATA24	I	IcGATA4	I
	ItfGATA23	II	IcGATA5	II
	ItfGATA23	II	IcGATA3	II
	ItfGATA30	I	IcGATA4	I
	ItfGATA54	I	IcGATA25	I
	ItfGATA9	I	IcGATA25	I
	ItfGATA28	I	IcGATA25	I
	ItfGATA29	I	IcGATA25	I
	ItfGATA47	IV	IcGATA26	IV
	ItfGATA33	IV	IcGATA26	IV
	ItfGATA36	IV	IcGATA26	IV
	ItfGATA51	I	IcGATA27	I
	ItfGATA24	I	IcGATA27	I
	ItfGATA30	I	IcGATA27	I
	ItfGATA54	I	IcGATA28	I
	ItfGATA9	I	IcGATA29	I
	ItfGATA29	I	IcGATA29	I
	ItfGATA28	I	IcGATA28	I
	ItfGATA41	III	IcGATA30	III
	ItfGATA10	I	IcGATA31	I
	ItfGATA51	I	IcGATA32	I
	ItfGATA24	I	IcGATA32	I
	ItfGATA30	I	IcGATA32	I
	ItfGATA5	III	IcGATA6	III
	ItfGATA1	III	IcGATA8	III
	ItfGATA35	III	IcGATA6	III
	ItfGATA45	II	IcGATA11	II
	ItfGATA46	II	IcGATA9	II
	ItfGATA18	II	IcGATA9	II
	ItfGATA25	II	IcGATA11	II
	ItfGATA1	III	IcGATA12	III
	ItfGATA38	III	IcGATA12	III
	ItfGATA35	III	IcGATA12	III
	ItfGATA1	III	IcGATA14	III
	ItfGATA5	III	IcGATA14	III
	ItfGATA38	III	IcGATA14	III
	ItfGATA47	IV	IcGATA15	IV
	ItfGATA33	IV	IcGATA15	IV
	ItfGATA34	I	IcGATA13	I
	ItfGATA35	III	IcGATA14	III
	ItfGATA36	IV	IcGATA15	IV
	ItfGATA40	I	IcGATA17	I
	ItfGATA10	I	IcGATA17	I
	ItfGATA9	I	IcGATA16	I
	ItfGATA24	I	IcGATA17	I
	ItfGATA29	I	IcGATA16	I
	ItfGATA43	I	IcGATA18	I
	ItfGATA45	II	IcGATA19	II
	ItfGATA46	II	IcGATA20	II
	ItfGATA18	II	IcGATA20	II
	ItfGATA26	I	IcGATA18	I
	ItfGATA25	II	IcGATA19	II
	ItfGATA45	II	IcGATA22	II
	ItfGATA43	I	IcGATA21	I
	ItfGATA26	I	IcGATA21	I
	ItfGATA25	II	IcGATA22	II
	ItfGATA49	II	IcGATA24	II
	ItfGATA47	IV	IcGATA23	IV
	ItfGATA33	IV	IcGATA23	IV
	ItfGATA36	IV	IcGATA23	IV
Ipomoea trifida_Ipomoea purpurea	ItfGATA54	I	IpGATA1	I	54
	ItfGATA54	I	IpGATA2	I
	ItfGATA9	I	IpGATA2	I
	ItfGATA29	I	IpGATA2	I
	ItfGATA28	I	IpGATA1	I
	ItfGATA43	I	IpGATA21	I
	ItfGATA25	II	IpGATA22	II
	ItfGATA26	I	IpGATA21	I
	ItfGATA19	I	IpGATA23	I
	ItfGATA20	I	IpGATA24	I
	ItfGATA22	II	IpGATA25	II
	ItfGATA23	II	IpGATA26	II
	ItfGATA47	IV	IpGATA28	IV
	ItfGATA49	II	IpGATA27	II
	ItfGATA33	IV	IpGATA28	IV
	ItfGATA36	IV	IpGATA28	IV
	ItfGATA5	III	IpGATA30	III
	ItfGATA6	III	IpGATA31	III
	ItfGATA35	III	IpGATA30	III
	ItfGATA47	IV	IpGATA32	IV
	ItfGATA33	IV	IpGATA32	IV
	ItfGATA36	IV	IpGATA32	IV
	ItfGATA46	II	IpGATA5	II
	ItfGATA45	II	IpGATA3	II
	ItfGATA18	II	IpGATA5	II
	ItfGATA25	II	IpGATA3	II
	ItfGATA40	I	IpGATA8	I
	ItfGATA54	I	IpGATA9	I
	ItfGATA10	I	IpGATA8	I
	ItfGATA9	I	IpGATA9	I
	ItfGATA24	I	IpGATA8	I
	ItfGATA29	I	IpGATA9	I
	ItfGATA1	III	IpGATA11	III
	ItfGATA5	III	IpGATA11	III
	ItfGATA38	III	IpGATA11	III
	ItfGATA34	I	IpGATA10	I
	ItfGATA35	III	IpGATA11	III
	ItfGATA36	IV	IpGATA12	IV
	ItfGATA43	I	IpGATA13	I
	ItfGATA45	II	IpGATA14	II
	ItfGATA46	II	IpGATA15	II
	ItfGATA18	II	IpGATA15	II
	ItfGATA26	I	IpGATA13	I
	ItfGATA25	II	IpGATA14	II
	ItfGATA1	III	IpGATA16	III
	ItfGATA38	III	IpGATA16	III
	ItfGATA35	III	IpGATA16	III
	ItfGATA51	I	IpGATA17	I
	ItfGATA30	I	IpGATA17	I
	ItfGATA51	I	IpGATA18	I
	ItfGATA24	I	IpGATA18	I
	ItfGATA30	I	IpGATA18	I
	ItfGATA41	III	IpGATA20	III
	ItfGATA10	I	IpGATA19	I
Ipomoea triloba_Ipomoea nil	ItbGATA31	I	InGATA1	I	52
	ItbGATA38	III	InGATA2	III
	ItbGATA62	I	InGATA23	I
	ItbGATA50	I	InGATA24	I
	ItbGATA30	I	InGATA24	I
	ItbGATA37	I	InGATA24	I
	ItbGATA57	I	InGATA28	I
	ItbGATA20	I	InGATA25	I
	ItbGATA21	I	InGATA26	I
	ItbGATA25	II	InGATA29	II
	ItbGATA26	I	InGATA28	I
	ItbGATA23	II	InGATA27	II
	ItbGATA33	I	InGATA28	I
	ItbGATA55	II	InGATA30	II
	ItbGATA53	IV	InGATA31	IV
	ItbGATA36	IV	InGATA31	IV
	ItbGATA40	IV	InGATA31	IV
	ItbGATA8	III	InGATA36	III
	ItbGATA10	III	InGATA38	III
	ItbGATA38	III	InGATA36	III
	ItbGATA36	IV	InGATA39	IV
	ItbGATA40	IV	InGATA39	IV
	ItbGATA52	II	InGATA5	II
	ItbGATA51	II	InGATA3	II
	ItbGATA17	II	InGATA3	II
	ItbGATA18	II	InGATA5	II
	ItbGATA19	I	InGATA4	I
	ItbGATA29	II	InGATA3	II
	ItbGATA45	I	InGATA9	I
	ItbGATA14	I	InGATA6	I
	ItbGATA13	I	InGATA9	I
	ItbGATA12	I	InGATA10	I
	ItbGATA32	I	InGATA10	I
	ItbGATA36	IV	InGATA12	IV
	ItbGATA37	I	InGATA11	I
	ItbGATA40	IV	InGATA12	IV
	ItbGATA51	II	InGATA13	II
	ItbGATA52	II	InGATA14	II
	ItbGATA18	II	InGATA14	II
	ItbGATA17	II	InGATA13	II
	ItbGATA29	II	InGATA13	II
	ItbGATA1	III	InGATA15	III
	ItbGATA43	III	InGATA15	III
	ItbGATA42	IV	InGATA16	IV
	ItbGATA38	III	InGATA15	III
	ItbGATA57	I	InGATA17	I
	ItbGATA33	I	InGATA17	I
	ItbGATA57	I	InGATA19	I
	ItbGATA33	I	InGATA19	I
	ItbGATA45	I	InGATA21	I
	ItbGATA48	III	InGATA22	III
	ItbGATA13	I	InGATA21	I
Ipomoea triloba_Ipomoea aquatic	ItbGATA45	I	IaGATA4	I	62
	ItbGATA50	I	IaGATA2	I
	ItbGATA51	II	IaGATA1	II
	ItbGATA57	I	IaGATA6	I
	ItbGATA12	I	IaGATA3	I
	ItbGATA13	I	IaGATA4	I
	ItbGATA17	II	IaGATA1	II
	ItbGATA23	II	IaGATA5	II
	ItbGATA26	I	IaGATA6	I
	ItbGATA25	II	IaGATA5	II
	ItbGATA30	I	IaGATA2	I
	ItbGATA32	I	IaGATA3	I
	ItbGATA33	I	IaGATA6	I
	ItbGATA57	I	IaGATA9	III
	ItbGATA20	I	IaGATA7	III
	ItbGATA21	I	IaGATA8	IV
	ItbGATA26	I	IaGATA9	III
	ItbGATA25	II	IaGATA10	I
	ItbGATA33	I	IaGATA9	III
	ItbGATA62	I	IaGATA11	IV
	ItbGATA12	I	IaGATA11	IV
	ItbGATA31	I	IaGATA11	IV
	ItbGATA32	I	IaGATA11	IV
	ItbGATA57	I	IaGATA12	II
	ItbGATA26	I	IaGATA12	II
	ItbGATA33	I	IaGATA12	II
	ItbGATA52	II	IaGATA13	II
	ItbGATA51	II	IaGATA14	III
	ItbGATA50	I	IaGATA15	III
	ItbGATA17	II	IaGATA14	III
	ItbGATA18	II	IaGATA13	II
	ItbGATA29	II	IaGATA14	III
	ItbGATA30	I	IaGATA15	III
	ItbGATA36	IV	IaGATA16	III
	ItbGATA40	IV	IaGATA16	III
	ItbGATA1	III	IaGATA17	III
	ItbGATA43	III	IaGATA17	III
	ItbGATA42	IV	IaGATA18	I
	ItbGATA38	III	IaGATA17	III
	ItbGATA8	III	IaGATA19	II
	ItbGATA1	III	IaGATA19	II
	ItbGATA43	III	IaGATA19	II
	ItbGATA38	III	IaGATA19	II
	ItbGATA37	I	IaGATA20	I
	ItbGATA53	IV	IaGATA21	I
	ItbGATA36	IV	IaGATA21	I
	ItbGATA40	IV	IaGATA21	I
	ItbGATA52	II	IaGATA23	I
	ItbGATA51	II	IaGATA22	I
	ItbGATA17	II	IaGATA22	I
	ItbGATA18	II	IaGATA23	I
	ItbGATA29	II	IaGATA22	I
	ItbGATA1	III	IaGATA24	II
	ItbGATA8	III	IaGATA25	I
	ItbGATA38	III	IaGATA25	I
	ItbGATA48	III	IaGATA27	II
	ItbGATA45	I	IaGATA28	II
	ItbGATA13	I	IaGATA28	II
	ItbGATA26	I	IaGATA28	II
	ItbGATA55	II	IaGATA29	I
	ItbGATA12	I	IaGATA30	IV
	ItbGATA32	I	IaGATA30	IV
Ipomoea triloba_Ipomoea cairica	ItbGATA57	I	IcGATA4	I	66
	ItbGATA20	I	IcGATA1	I
	ItbGATA21	I	IcGATA2	I
	ItbGATA23	II	IcGATA3	II
	ItbGATA26	I	IcGATA4	I
	ItbGATA25	II	IcGATA5	II
	ItbGATA25	II	IcGATA3	II
	ItbGATA33	I	IcGATA4	I
	ItbGATA62	I	IcGATA25	I
	ItbGATA12	I	IcGATA25	I
	ItbGATA31	I	IcGATA25	I
	ItbGATA32	I	IcGATA25	I
	ItbGATA36	IV	IcGATA26	IV
	ItbGATA40	IV	IcGATA26	IV
	ItbGATA57	I	IcGATA27	I
	ItbGATA26	I	IcGATA27	I
	ItbGATA33	I	IcGATA27	I
	ItbGATA62	I	IcGATA28	I
	ItbGATA12	I	IcGATA29	I
	ItbGATA31	I	IcGATA28	I
	ItbGATA32	I	IcGATA29	I
	ItbGATA48	III	IcGATA30	III
	ItbGATA13	I	IcGATA31	I
	ItbGATA57	I	IcGATA32	I
	ItbGATA26	I	IcGATA32	I
	ItbGATA33	I	IcGATA32	I
	ItbGATA8	III	IcGATA6	III
	ItbGATA1	III	IcGATA8	III
	ItbGATA38	III	IcGATA6	III
	ItbGATA51	II	IcGATA11	II
	ItbGATA52	II	IcGATA9	II
	ItbGATA18	II	IcGATA9	II
	ItbGATA17	II	IcGATA11	II
	ItbGATA19	I	IcGATA10	I
	ItbGATA29	II	IcGATA11	II
	ItbGATA1	III	IcGATA12	III
	ItbGATA43	III	IcGATA12	III
	ItbGATA38	III	IcGATA12	III
	ItbGATA1	III	IcGATA14	III
	ItbGATA8	III	IcGATA14	III
	ItbGATA43	III	IcGATA14	III
	ItbGATA50	I	IcGATA13	I
	ItbGATA36	IV	IcGATA15	IV
	ItbGATA37	I	IcGATA13	I
	ItbGATA38	III	IcGATA14	III
	ItbGATA40	IV	IcGATA15	IV
	ItbGATA45	I	IcGATA17	I
	ItbGATA13	I	IcGATA17	I
	ItbGATA12	I	IcGATA16	I
	ItbGATA32	I	IcGATA16	I
	ItbGATA50	I	IcGATA18	I
	ItbGATA51	II	IcGATA19	II
	ItbGATA52	II	IcGATA20	II
	ItbGATA17	II	IcGATA19	II
	ItbGATA18	II	IcGATA20	II
	ItbGATA30	I	IcGATA18	I
	ItbGATA29	II	IcGATA19	II
	ItbGATA51	II	IcGATA22	II
	ItbGATA50	I	IcGATA21	I
	ItbGATA17	II	IcGATA22	II
	ItbGATA30	I	IcGATA21	I
	ItbGATA29	II	IcGATA22	II
	ItbGATA55	II	IcGATA24	II
	ItbGATA53	IV	IcGATA23	IV
	ItbGATA36	IV	IcGATA23	IV
	ItbGATA40	IV	IcGATA23	IV
Ipomoea triloba_Ipomoea purpurea	ItbGATA12	I	IpGATA2	I	57
	ItbGATA31	I	IpGATA1	I
	ItbGATA32	I	IpGATA2	I
	ItbGATA50	I	IpGATA21	I
	ItbGATA17	II	IpGATA22	II
	ItbGATA29	II	IpGATA22	II
	ItbGATA30	I	IpGATA21	I
	ItbGATA20	I	IpGATA23	I
	ItbGATA21	I	IpGATA24	I
	ItbGATA23	II	IpGATA25	II
	ItbGATA25	II	IpGATA26	II
	ItbGATA55	II	IpGATA27	II
	ItbGATA53	IV	IpGATA28	IV
	ItbGATA36	IV	IpGATA28	IV
	ItbGATA40	IV	IpGATA28	IV
	ItbGATA8	III	IpGATA30	III
	ItbGATA1	III	IpGATA29	III
	ItbGATA38	III	IpGATA30	III
	ItbGATA36	IV	IpGATA32	IV
	ItbGATA40	IV	IpGATA32	IV
	ItbGATA52	II	IpGATA5	II
	ItbGATA51	II	IpGATA3	II
	ItbGATA17	II	IpGATA3	II
	ItbGATA18	II	IpGATA5	II
	ItbGATA19	I	IpGATA4	I
	ItbGATA29	II	IpGATA3	II
	ItbGATA45	I	IpGATA8	I
	ItbGATA62	I	IpGATA9	I
	ItbGATA14	I	IpGATA6	I
	ItbGATA13	I	IpGATA8	I
	ItbGATA12	I	IpGATA9	I
	ItbGATA26	I	IpGATA8	I
	ItbGATA32	I	IpGATA9	I
	ItbGATA1	III	IpGATA11	III
	ItbGATA8	III	IpGATA11	III
	ItbGATA43	III	IpGATA11	III
	ItbGATA36	IV	IpGATA12	IV
	ItbGATA37	I	IpGATA10	I
	ItbGATA38	III	IpGATA11	III
	ItbGATA40	IV	IpGATA12	IV
	ItbGATA50	I	IpGATA13	I
	ItbGATA51	II	IpGATA14	II
	ItbGATA52	II	IpGATA15	II
	ItbGATA17	II	IpGATA14	II
	ItbGATA18	II	IpGATA15	II
	ItbGATA30	I	IpGATA13	I
	ItbGATA29	II	IpGATA14	II
	ItbGATA1	III	IpGATA16	III
	ItbGATA43	III	IpGATA16	III
	ItbGATA38	III	IpGATA16	III
	ItbGATA57	I	IpGATA17	I
	ItbGATA33	I	IpGATA17	I
	ItbGATA57	I	IpGATA18	I
	ItbGATA26	I	IpGATA18	I
	ItbGATA33	I	IpGATA18	I
	ItbGATA48	III	IpGATA20	III
	ItbGATA13	I	IpGATA19	I
Ipomoea nil_Ipomoea aquatic	InGATA24	I	IaGATA2	I	52
	InGATA28	I	IaGATA6	I
	InGATA28	I	IaGATA4	I
	InGATA27	II	IaGATA5	II
	InGATA3	II	IaGATA1	II
	InGATA10	I	IaGATA3	I
	InGATA9	I	IaGATA4	I
	InGATA13	II	IaGATA1	II
	InGATA17	I	IaGATA6	I
	InGATA19	I	IaGATA6	I
	InGATA21	I	IaGATA4	I
	InGATA25	I	IaGATA7	III
	InGATA29	II	IaGATA10	I
	InGATA28	I	IaGATA9	III
	InGATA26	I	IaGATA8	IV
	InGATA17	I	IaGATA9	III
	InGATA19	I	IaGATA9	III
	InGATA1	I	IaGATA11	IV
	InGATA23	I	IaGATA11	IV
	InGATA10	I	IaGATA11	IV
	InGATA28	I	IaGATA12	II
	InGATA17	I	IaGATA12	II
	InGATA19	I	IaGATA12	II
	InGATA24	I	IaGATA15	III
	InGATA5	II	IaGATA13	II
	InGATA3	II	IaGATA14	III
	InGATA13	II	IaGATA14	III
	InGATA14	II	IaGATA13	II
	InGATA31	IV	IaGATA16	III
	InGATA39	IV	IaGATA16	III
	InGATA12	IV	IaGATA16	III
	InGATA34	III	IaGATA17	III
	InGATA15	III	IaGATA17	III
	InGATA16	IV	IaGATA18	I
	InGATA2	III	IaGATA19	II
	InGATA36	III	IaGATA19	II
	InGATA11	I	IaGATA20	I
	InGATA15	III	IaGATA19	II
	InGATA31	IV	IaGATA21	I
	InGATA39	IV	IaGATA21	I
	InGATA12	IV	IaGATA21	I
	InGATA5	II	IaGATA23	I
	InGATA3	II	IaGATA22	I
	InGATA13	II	IaGATA22	I
	InGATA14	II	IaGATA23	I
	InGATA36	III	IaGATA25	I
	InGATA28	I	IaGATA28	II
	InGATA9	I	IaGATA28	II
	InGATA22	III	IaGATA27	II
	InGATA21	I	IaGATA28	II
	InGATA30	II	IaGATA29	I
	InGATA10	I	IaGATA30	IV
Ipomoea nil_Ipomoea cairica	InGATA25	I	IcGATA1	I	54
	InGATA26	I	IcGATA2	I
	InGATA29	II	IcGATA5	II
	InGATA28	I	IcGATA4	I
	InGATA27	II	IcGATA3	II
	InGATA9	I	IcGATA4	I
	InGATA17	I	IcGATA4	I
	InGATA19	I	IcGATA4	I
	InGATA1	I	IcGATA25	I
	InGATA23	I	IcGATA25	I
	InGATA10	I	IcGATA25	I
	InGATA31	IV	IcGATA26	IV
	InGATA39	IV	IcGATA26	IV
	InGATA12	IV	IcGATA26	IV
	InGATA28	I	IcGATA27	I
	InGATA17	I	IcGATA27	I
	InGATA19	I	IcGATA27	I
	InGATA1	I	IcGATA28	I
	InGATA10	I	IcGATA29	I
	InGATA22	III	IcGATA30	III
	InGATA28	I	IcGATA32	I
	InGATA17	I	IcGATA32	I
	InGATA19	I	IcGATA32	I
	InGATA36	III	IcGATA6	III
	InGATA3	II	IcGATA11	II
	InGATA5	II	IcGATA9	II
	InGATA4	I	IcGATA10	I
	InGATA13	II	IcGATA11	II
	InGATA14	II	IcGATA9	II
	InGATA34	III	IcGATA12	III
	InGATA15	III	IcGATA12	III
	InGATA2	III	IcGATA14	III
	InGATA31	IV	IcGATA15	IV
	InGATA36	III	IcGATA14	III
	InGATA39	IV	IcGATA15	IV
	InGATA11	I	IcGATA13	I
	InGATA12	IV	IcGATA15	IV
	InGATA15	III	IcGATA14	III
	InGATA28	I	IcGATA17	I
	InGATA10	I	IcGATA16	I
	InGATA9	I	IcGATA17	I
	InGATA21	I	IcGATA17	I
	InGATA24	I	IcGATA18	I
	InGATA5	II	IcGATA20	II
	InGATA3	II	IcGATA19	II
	InGATA13	II	IcGATA19	II
	InGATA14	II	IcGATA20	II
	InGATA24	I	IcGATA21	I
	InGATA3	II	IcGATA22	II
	InGATA13	II	IcGATA22	II
	InGATA30	II	IcGATA24	II
	InGATA31	IV	IcGATA23	IV
	InGATA39	IV	IcGATA23	IV
	InGATA12	IV	IcGATA23	IV
Ipomoea nil_Ipomoea purpurea	InGATA1	I	IpGATA1	I	51
	InGATA2	III	IpGATA11	III
	InGATA24	I	IpGATA21	I
	InGATA24	I	IpGATA13	I
	InGATA25	I	IpGATA23	I
	InGATA26	I	IpGATA24	I
	InGATA29	II	IpGATA26	II
	InGATA27	II	IpGATA25	II
	InGATA28	I	IpGATA8	I
	InGATA28	I	IpGATA17	I
	InGATA28	I	IpGATA18	I
	InGATA28	I	IpGATA19	I
	InGATA30	II	IpGATA27	II
	InGATA31	IV	IpGATA28	IV
	InGATA31	IV	IpGATA32	IV
	InGATA31	IV	IpGATA12	IV
	InGATA36	III	IpGATA30	III
	InGATA38	III	IpGATA31	III
	InGATA34	III	IpGATA29	III
	InGATA36	III	IpGATA11	III
	InGATA34	III	IpGATA16	III
	InGATA39	IV	IpGATA28	IV
	InGATA39	IV	IpGATA32	IV
	InGATA39	IV	IpGATA12	IV
	InGATA3	II	IpGATA22	II
	InGATA4	I	IpGATA4	I
	InGATA5	II	IpGATA5	II
	InGATA3	II	IpGATA3	II
	InGATA3	II	IpGATA14	II
	InGATA5	II	IpGATA15	II
	InGATA10	I	IpGATA2	I
	InGATA6	I	IpGATA6	I
	InGATA9	I	IpGATA8	I
	InGATA10	I	IpGATA9	I
	InGATA12	IV	IpGATA28	IV
	InGATA12	IV	IpGATA32	IV
	InGATA11	I	IpGATA10	I
	InGATA12	IV	IpGATA12	IV
	InGATA13	II	IpGATA22	II
	InGATA13	II	IpGATA3	II
	InGATA14	II	IpGATA5	II
	InGATA13	II	IpGATA14	II
	InGATA14	II	IpGATA15	II
	InGATA15	III	IpGATA11	III
	InGATA15	III	IpGATA16	III
	InGATA17	I	IpGATA17	I
	InGATA17	I	IpGATA18	I
	InGATA19	I	IpGATA17	I
	InGATA19	I	IpGATA18	I
	InGATA21	I	IpGATA8	I
	InGATA22	III	IpGATA20	III
Ipomoea cairica_Ipomoea aquatic	IaGATA6	I	IcGATA4	I	65
	IaGATA5	II	IcGATA3	II
	IaGATA5	II	IcGATA5	II
	IaGATA4	I	IcGATA4	I
	IaGATA3	I	IcGATA25	I
	IaGATA6	I	IcGATA27	I
	IaGATA3	I	IcGATA29	I
	IaGATA4	I	IcGATA31	I
	IaGATA6	I	IcGATA32	I
	IaGATA3	I	IcGATA16	I
	IaGATA4	I	IcGATA17	I
	IaGATA2	I	IcGATA18	I
	IaGATA1	II	IcGATA19	II
	IaGATA1	II	IcGATA22	II
	IaGATA2	I	IcGATA21	I
	IaGATA9	III	IcGATA4	I
	IaGATA10	I	IcGATA5	II
	IaGATA7	III	IcGATA1	I
	IaGATA8	IV	IcGATA2	I
	IaGATA10	I	IcGATA3	II
	IaGATA9	III	IcGATA27	I
	IaGATA9	III	IcGATA32	I
	IaGATA9	III	IcGATA17	I
	IaGATA11	IV	IcGATA25	I
	IaGATA11	IV	IcGATA28	I
	IaGATA11	IV	IcGATA29	I
	IaGATA11	IV	IcGATA16	I
	IaGATA12	II	IcGATA4	I
	IaGATA12	II	IcGATA27	I
	IaGATA12	II	IcGATA32	I
	IaGATA13	II	IcGATA9	II
	IaGATA14	III	IcGATA11	II
	IaGATA13	II	IcGATA20	II
	IaGATA14	III	IcGATA19	II
	IaGATA15	III	IcGATA18	I
	IaGATA15	III	IcGATA21	I
	IaGATA14	III	IcGATA22	II
	IaGATA16	III	IcGATA26	IV
	IaGATA16	III	IcGATA15	IV
	IaGATA16	III	IcGATA23	IV
	IaGATA17	III	IcGATA12	III
	IaGATA17	III	IcGATA14	III
	IaGATA19	II	IcGATA6	III
	IaGATA19	II	IcGATA12	III
	IaGATA19	II	IcGATA14	III
	IaGATA20	I	IcGATA13	I
	IaGATA21	I	IcGATA26	IV
	IaGATA21	I	IcGATA15	IV
	IaGATA21	I	IcGATA23	IV
	IaGATA22	I	IcGATA11	II
	IaGATA23	I	IcGATA9	II
	IaGATA23	I	IcGATA20	II
	IaGATA22	I	IcGATA19	II
	IaGATA22	I	IcGATA22	II
	IaGATA25	I	IcGATA6	III
	IaGATA24	II	IcGATA8	III
	IaGATA24	II	IcGATA12	III
	IaGATA24	II	IcGATA14	III
	IaGATA25	I	IcGATA14	III
	IaGATA27	II	IcGATA30	III
	IaGATA28	II	IcGATA31	I
	IaGATA28	II	IcGATA17	I
	IaGATA30	IV	IcGATA29	I
	IaGATA30	IV	IcGATA16	I
	IaGATA29	I	IcGATA24	II
Ipomoea purpurea_Ipomoea aquatic	IaGATA3	I	IpGATA2	I	53
	IaGATA2	I	IpGATA21	I
	IaGATA5	II	IpGATA25	II
	IaGATA1	II	IpGATA3	II
	IaGATA3	I	IpGATA9	I
	IaGATA4	I	IpGATA8	I
	IaGATA2	I	IpGATA13	I
	IaGATA6	I	IpGATA17	I
	IaGATA6	I	IpGATA18	I
	IaGATA4	I	IpGATA19	I
	IaGATA10	I	IpGATA26	II
[truncated: 106 more rows]
